# Supplementary material for: Stable structures or PABP1 loading protects cellular and viral RNAs against ISG20-mediated decay
Source: Life Sci Alliance. 2024 Feb 28;7(5):e202302233. doi: 10.26508/lsa.202302233 (PMC10902665; doi:10.26508/lsa.202302233)
Supplement: Supplementary file 2 [file LSA-2023-02233_SdataF1.2_F2.2_F3.2_F4.2_F5.2_F6.2_F7.2_FS3.2_FS4.2.xlsx]

## Sheet: out_1_ISG20_exons_DE_ISG_pcDNA_
baseMean	log2FoldChange	lfcSE	stat	pvalue	padj	gene_name
41430.9575740168	-7.66130665835191	0.152840082104296	-50.1262924808163	0	0	ISG20
982.390071920819	-1.19785749950013	0.12310424583711	-9.73043205256397	2.2364102867876e-22	1.66802661240053e-18	CREB5
398.047181264258	-0.870332399423775	0.0975072377335693	-8.92582355580505	4.42395219816398e-19	2.1997364980004e-15	THAP9-AS1
1188.55717298571	-0.836322672802608	0.0996149166706373	-8.39555661696523	4.6369229678498e-17	1.72922449778539e-13	ZNF460			control versus ISG20 WT
524.403732567888	-1.09782956527586	0.132209353769114	-8.30372083349768	1.00900567260711e-16	3.01026752365604e-13	ZNF721
628.908379669196	-1.15593723850489	0.144418366064528	-8.00408749942786	1.20355790852641e-15	2.9922455535814e-12	JMJD1C
133.556259769754	-1.24654699997124	0.157847258894403	-7.89717229619529	2.8530186694548e-15	6.07978278460818e-12	SYT14
378.108029549078	-0.834696578002641	0.107971753805727	-7.7306938952247	1.06961938577773e-14	1.9944390472058e-11	FNDC3B
148.772187226328	-1.34306793801598	0.175034426491057	-7.67316444507906	1.67804132410301e-14	2.50313424316446e-11	MIR4435-2HG
226.474743272561	-0.995553374653026	0.129717299686095	-7.67479262258911	1.65686477548726e-14	2.50313424316446e-11	ZNF84
1213.63373928176	-0.663798307065359	0.0868328591335921	-7.6445520012661	2.09674061110959e-14	2.84337088144744e-11	PNISR
205.4171325187	-1.04308651635888	0.138293530864438	-7.54255466498548	4.60852830546523e-14	5.72878472771874e-11	ZNF134
70.6016589640746	-1.21441243856938	0.161775721069251	-7.50676572814985	6.06060450326789e-14	6.95431056732671e-11	ZNF829
200.434804077972	-1.32665306127508	0.177536017697635	-7.47258544198351	7.86342776069118e-14	8.37848227901645e-11	ZNF776
662.821453701448	-0.717040820208856	0.0966264064234523	-7.42075429222236	1.16455184246543e-13	1.15810798893712e-10	DTNA
527.038217783817	-0.893384386378719	0.120771977354587	-7.39728210092759	1.39000056722701e-13	1.29591490383283e-10	ZGRF1
1671.31272123457	-0.841031224056665	0.113868644333111	-7.38597731607584	1.51337595579325e-13	1.32794289015105e-10	ZNF121
110.465703816979	-1.12517383523823	0.15422551685019	-7.29563990588655	2.97242917281914e-13	2.46331810949684e-10	ZNF724
920.38996477647	-0.994913199934145	0.136606554728945	-7.28305608693706	3.2634146871214e-13	2.56212404672579e-10	CEP295
574.603487786295	0.780392873727031	0.108778199808673	7.17416610221203	7.27492417757653e-13	5.42600219784545e-10	HLA-C
1182.05768797695	-0.656363208014068	0.0922108851088878	-7.11806645429114	1.09451600561835e-12	7.77471202657565e-10	POLQ
431.142275632151	-1.0722434504898	0.151523361023984	-7.07642335309656	1.4792250678913e-12	1.00298183353339e-09	ZBTB43
15.8803019534089	-1.56391734755439	0.224730785522277	-6.95907035575845	3.42525435361003e-12	2.04378076771203e-09	FILIP1L
1071.57703821896	-0.888941697805265	0.12769573818409	-6.96140458911588	3.36896692547966e-12	2.04378076771203e-09	PHC3
216.74952829743	-1.00692508132204	0.144638806287239	-6.96165231979573	3.36304668196485e-12	2.04378076771203e-09	ZNF850
163.586475265975	-0.987660695882169	0.143919323810539	-6.86259961297734	6.76185546540398e-12	3.8794845375935e-09	ZNF551
241.202829386648	-0.808935034405173	0.118272755344209	-6.83957207262932	7.94300896984097e-12	4.38836536307843e-09	TMEM178B
1072.21933417601	-0.832969687151213	0.121976870979086	-6.82891502680071	8.55592310417188e-12	4.55816803374757e-09	ATAD5
803.582104383524	-0.66338200253665	0.0976026800819752	-6.79676010924581	1.06998039193218e-11	5.48220553073727e-09	AAK1
307.786711606948	-0.725612336811902	0.106826493515685	-6.79243802667135	1.10254183764911e-11	5.48220553073727e-09	HEG1
209.663620463196	-0.885981622024385	0.130749903123735	-6.77615509348359	1.23416192451711e-11	5.75312294625681e-09	RIT1
453.573298265271	-0.919970002097231	0.135723854037675	-6.77824844144097	1.21641547172274e-11	5.75312294625681e-09	TET2
329.458999334019	-0.709521099793668	0.106086336597458	-6.68814781007974	2.26012800586035e-11	1.02164634737633e-08	WDR76
258.159804585493	-0.812190701456887	0.122543100540592	-6.62779624372122	3.40735346251866e-11	1.49492622354091e-08	ZNF260
337.714359302584	-0.856894080872242	0.129459133985954	-6.61903146181413	3.61559902876202e-11	1.54096830605837e-08	ZNF12
175.379851029042	-0.824991477548507	0.124978273741888	-6.60107915438426	4.0817553189328e-11	1.69132066923668e-08	ZNF224
560.825690072157	-0.943094952234575	0.143119510093201	-6.5895624686	4.41124602228485e-11	1.7784474841736e-08	ZNF264
465.716171831556	-0.78015871090125	0.119041529759282	-6.55366839185312	5.61405602901101e-11	2.20381246801993e-08	ERCC6
392.568087762038	0.847423278979512	0.130341866692567	6.5015432146472	7.95001908719129e-11	3.04078037752904e-08	NOTCH3
147.820823282739	-1.02885136020996	0.158351990938735	-6.49724297188034	8.18052871605761e-11	3.05072367143578e-08	ZNF720
204.880249419749	-0.751031668169374	0.116034567544936	-6.47248215820279	9.64059078212429e-11	3.50752909016946e-08	ZNF680
291.992420266425	-1.04506581982211	0.16172882884598	-6.46184002740391	1.03437418338334e-10	3.67375230798316e-08	ZNF367
569.207986893349	-0.848518354494187	0.131613201082544	-6.44706114215717	1.14039790853807e-10	3.95611990736335e-08	UHRF1BP1
69.8035791398763	-1.11886328904448	0.173941728452351	-6.4324029604603	1.25602220033618e-10	4.25820071873063e-08	CCN1
1025.98464479987	-0.639604848923827	0.0997114277670701	-6.41455912574003	1.41230971374957e-10	4.6816497777783e-08	XRCC2
99.646218157598	-1.00315457957795	0.15678047525006	-6.39846625020078	1.5694542331183e-10	5.08946712944037e-08	TFPI
249.420323949053	-0.876839055404836	0.138359638399463	-6.33739048141541	2.33689206008558e-10	7.41689762985033e-08	ZNF430
432.039346016204	-0.83603935762605	0.132353146388681	-6.31673201913054	2.67152242466928e-10	8.30231250183158e-08	BAZ2B
247.031687033536	-0.791455192467431	0.125446479626559	-6.30910643984199	2.80651062972934e-10	8.54382021707604e-08	RASEF
412.769603305755	-0.726017414807472	0.115141408016868	-6.30544152023148	2.87373495414635e-10	8.57350086220022e-08	KIF5C
117.465748476269	-1.142680896727	0.181686733595748	-6.28929187130116	3.18917362823518e-10	9.32802019850669e-08	ZNF530
232.427728983751	-0.958082402006066	0.152738391101388	-6.27270193889951	3.54835786321592e-10	9.84903655736803e-08	ZNF268
562.945207937392	-0.861618089477017	0.137424183625808	-6.26977047812135	3.61580690441595e-10	9.84903655736803e-08	DUSP16
95.9588945925799	-0.901760636252707	0.143739797010205	-6.27356275025688	3.5287861335817e-10	9.84903655736803e-08	ZNF577
266.455392846088	-0.72136498488288	0.115066752382495	-6.26910006536885	3.63140719082417e-10	9.84903655736803e-08	ZNF197
283.796652089562	-0.699140894335448	0.111810655828046	-6.25290039806812	4.02899109531447e-10	1.05774184588013e-07	TIPARP
635.813745900491	-0.776995053007261	0.124271379241506	-6.25240548346428	4.04178354998777e-10	1.05774184588013e-07	ZNF431
1260.73607109736	0.555564487341147	0.0889303966826801	6.24718328113955	4.17920563861622e-10	1.06848257959238e-07	TUBA1C
715.69967726869	-0.765526911682129	0.122573732082152	-6.24544018264088	4.226082469394e-10	1.06848257959238e-07	ZNF655
2508.67453543666	-0.615308898463891	0.0986343105584922	-6.23828457845812	4.42395309789957e-10	1.09986847268947e-07	TAOK1
1582.49657847476	0.55672540155232	0.0895634194437138	6.21599091470815	5.10017548340655e-10	1.24720192927829e-07	BSG
346.546610036216	-0.761018874787183	0.123079790239011	-6.18313431725343	6.28412008808725e-10	1.46469092740621e-07	ZNF800
347.856086483479	-0.680114149845768	0.10998932111125	-6.18345620260588	6.27131388388046e-10	1.46469092740621e-07	TBC1D9
4196.3924178044	0.595152425691084	0.0962153265059303	6.1856301620969	6.18548720676494e-10	1.46469092740621e-07	RPL13
393.142461205363	-0.634444627728812	0.102713905182531	-6.17681341782647	6.54082943582554e-10	1.50107004144938e-07	KIAA0232
524.336663082765	-0.655286795925804	0.106166986220124	-6.17222753754304	6.73345006887776e-10	1.52186173753711e-07	ATXN7
188.521934782552	-0.831628672623679	0.135045097969238	-6.15815520244295	7.35972122743852e-10	1.63858151566717e-07	ZNF417
309.444629662002	-0.920809087322448	0.150089445752282	-6.1350688764766	8.51223063882061e-10	1.8673080064601e-07	MYEF2
175.040708470036	-1.05864168540255	0.172994689815537	-6.11950393697848	9.38671113913976e-10	2.02929811684852e-07	AMOTL2
46.2259783506222	-1.3560593851098	0.221769846307524	-6.11471490686511	9.67297341788984e-10	2.06131063535232e-07	CMYA5
561.885020610099	-0.679017869441034	0.111206544653427	-6.10591644185311	1.02212474567515e-09	2.10989964488155e-07	MCM8
323.568711619509	-0.708960109286955	0.116117586061873	-6.10553606332455	1.02456216487107e-09	2.10989964488155e-07	CACNA2D1
357.541546018885	-0.82183926299727	0.134632874515214	-6.10429856717054	1.03253116629586e-09	2.10989964488155e-07	ZNF791
1196.84111047108	-0.724725094505368	0.118939999950173	-6.0931990483351	1.10676303267807e-09	2.23102488627821e-07	DTL
195.156833840999	-0.821482048141009	0.135132422137952	-6.07908920112737	1.20867111161741e-09	2.40396626293293e-07	ZMYND11
134.160972588364	-0.884191024404954	0.145796882034097	-6.06454000983484	1.32331834921965e-09	2.5973605020144e-07	ZNF226
1561.30917015973	-1.01524226620016	0.168342694052852	-6.03080681292542	1.63143119814412e-09	3.16052716658648e-07	KHDC4
453.061238828801	0.619649820359483	0.10280245847601	6.02757783758728	1.6643510096004e-09	3.18296461669349e-07	EHMT2
399.627561646218	0.649239832597548	0.107961417496361	6.01362827252088	1.81416253508418e-09	3.42555221972794e-07	GNB2
1038.00630296758	0.641212393224271	0.1068069795694	6.00346902243061	1.93145630483052e-09	3.60144171239462e-07	MARCKSL1
438.002363253373	0.698941824570707	0.116726528271701	5.98785755834184	2.12623143689823e-09	3.64563153381734e-07	MAPK3
533.044550509628	0.672067634163501	0.112200758538169	5.98986711783124	2.10012557619007e-09	3.64563153381734e-07	VAT1
182.290881921431	-0.90365428671129	0.15084769111621	-5.99050790916734	2.0918670144086e-09	3.64563153381734e-07	HCFC2
393.02523855326	-0.795035654055462	0.132770800894793	-5.98803086746041	2.12396760679873e-09	3.64563153381734e-07	CEP85L
106.240349628112	-1.0550086561984	0.176145039697691	-5.98943153896962	2.10575747023291e-09	3.64563153381734e-07	KBTBD8
511.154454399752	-0.612665789886153	0.102133958062403	-5.99864923977407	1.98965610151926e-09	3.64563153381734e-07	ZEB2
61.3146121964917	-1.22134789496332	0.203887594022456	-5.99030019859274	2.09454053063875e-09	3.64563153381734e-07	CYTOR
89.2534011590265	-1.17435998525439	0.196549856651655	-5.97487072878259	2.30272706119024e-09	3.90338404224714e-07	TNFRSF12A
234.753571021135	-0.752351985716442	0.126039480530136	-5.96917713840112	2.38453116589297e-09	3.99663498894667e-07	C3orf38
1727.17922842718	1.02458110829594	0.172057266976295	5.95488424465736	2.60255971328893e-09	4.31359813812567e-07	RPS2P46
3535.52876100294	-0.565832197315787	0.0950676956603754	-5.95188716193557	2.65068107065186e-09	4.34507797043008e-07	KMT2C
943.333173478964	-0.882465643089245	0.148523358827847	-5.94159497909087	2.82262116552267e-09	4.57663477457627e-07	CHD9
1085.27133356101	-0.906715799554291	0.152843992653589	-5.93229595623886	2.98727519071991e-09	4.6906509494704e-07	REV3L
281.531186925753	-0.862553812989744	0.145333709666294	-5.93498793205157	2.93867113980823e-09	4.6906509494704e-07	E2F8
1020.79121367177	-0.572994631430866	0.0965697172044693	-5.93348150971231	2.96577413881048e-09	4.6906509494704e-07	TOPBP1
360.807227162598	-0.843110078937743	0.142248612451119	-5.92701794702893	3.0848527299653e-09	4.79341126800963e-07	MIER3
864.27233985764	-0.710523811135016	0.11998370731236	-5.92183578129714	3.18367459322562e-09	4.89596638218007e-07	ZKSCAN8
115.007344440523	-0.918784754252157	0.155457475465864	-5.91019988906169	3.41692841998422e-09	5.20105318784741e-07	ZNF567
405.579222606814	0.661991166173509	0.112187964706449	5.90073247077506	3.61891309724135e-09	5.45286127995447e-07	SLC25A1
372.285747597947	-0.623732751835628	0.105890452921459	-5.89035871154754	3.85358218942952e-09	5.71419624641924e-07	ATXN1
74.8240422907875	-0.993714327392303	0.168720696040402	-5.88970026033052	3.86896709048967e-09	5.71419624641924e-07	ZNF570
176.519648909124	-0.924591127245546	0.157401209039509	-5.8741043533755	4.25135519794288e-09	6.21739857722686e-07	ZNF484
1013.544844753	-0.593211711763551	0.101149274002215	-5.86471546746408	4.49903520848661e-09	6.51573866067911e-07	AKAP13
349.326944606707	-0.638209062981022	0.108852527354308	-5.86306150617608	4.54409802270462e-09	6.51772213506584e-07	PHLPP2
673.48022112391	0.567229968727293	0.0967886382917335	5.8605015912879	4.61471115534373e-09	6.55596631469166e-07	FAM189B
1307.75264933028	-0.642833967737563	0.109850983626543	-5.85187265981144	4.86068731883097e-09	6.840271012736e-07	TNRC6A
273.96315082484	0.77027381375436	0.131712607875316	5.84814032748883	4.97099119917013e-09	6.93011922598325e-07	DCXR
266.417843320487	0.676103285262801	0.115642057023311	5.84651728502646	5.01971431105668e-09	6.93324799796597e-07	FBLN1
902.21702580126	-0.720121388527168	0.123342834867631	-5.83837228404866	5.27132673516729e-09	7.21397989986151e-07	BRAF
1032.75903983006	-0.503612813715783	0.0863764964216069	-5.83043807724766	5.52820508544682e-09	7.49674865996457e-07	SMCHD1
280.334131613685	0.773711613392267	0.132753267152898	5.82819263123028	5.60308808102237e-09	7.52984368510006e-07	LY6E
289.193678297825	-0.887206115046912	0.15243397840699	-5.82026477507609	5.8754477095871e-09	7.6212220420792e-07	E2F2
353.7760047325	-0.666451398978734	0.114479013391016	-5.82160327240413	5.82857722867782e-09	7.6212220420792e-07	TRMT13
386.167425670669	0.623896724161103	0.107129100190548	5.82378385566004	5.75299711344557e-09	7.6212220420792e-07	PKN1
2393.14949035562	-0.618200230879546	0.106170230950295	-5.82272662822936	5.78952131366259e-09	7.6212220420792e-07	FUBP1
810.15728767425	-0.645800604926172	0.111053663584031	-5.8152120703115	6.05570639190471e-09	7.78732519379677e-07	SENP6
367.071648002464	0.726164118426503	0.124954908063603	5.81140932901075	6.19490834801017e-09	7.89824340403997e-07	GRN
1775.97213923632	-0.750535772523573	0.129183320929158	-5.80985042902831	6.2528680768721e-09	7.90457907650009e-07	ASH1L
610.039724262911	-0.653386193345283	0.112515410307297	-5.80708181715542	6.35710763089816e-09	7.9688213890847e-07	TRPS1
773.356907430167	-0.812562159848743	0.140152771110459	-5.79768886059583	6.72350441950381e-09	8.3578762854782e-07	PRKAA2
128.36768599428	-0.816909219503515	0.141061980364169	-5.79113675700966	6.99116214199653e-09	8.61877402249274e-07	ZNF675
738.900697670046	-0.593775226368225	0.102610965473435	-5.78666445275722	7.17977946960358e-09	8.77875166787513e-07	AGO3
270.768898490352	-0.737223863703071	0.127467497213193	-5.78362233370004	7.31089768118183e-09	8.86639517969019e-07	ZNF780A
455.610013038874	-1.03152381915593	0.178625998423068	-5.77476866896391	7.70588807617862e-09	9.19589859458852e-07	BSN
1978.93607705614	0.508901062679905	0.0881156598363531	5.77537595048402	7.67814511701892e-09	9.19589859458852e-07	CALR
124.466485983664	-1.0427531047814	0.180923547305197	-5.76350132590757	8.23866056452463e-09	9.75365870166777e-07	CSRNP1
481.910858044196	-0.825925139514766	0.143558829809635	-5.75321727413059	8.75608298643715e-09	1.02846055046207e-06	FNIP1
207.378611305237	-0.807917901731337	0.140582455124541	-5.74693265255332	9.08769041912056e-09	1.05086106962807e-06	ZC3H12C
682.069290374663	-0.659402735363842	0.114737466762365	-5.74705677204418	9.0810246199512e-09	1.05086106962807e-06	OBI1
1459.00727343141	-0.706537789200916	0.122997565001156	-5.74432338716849	9.22892632929929e-09	1.0589838004166e-06	MYSM1
199.923885133035	-1.0164839886501	0.177481778409863	-5.72725830086457	1.02066703055588e-08	1.1622358850994e-06	ZNF654
2689.48629665518	-0.638577524748398	0.11172014043962	-5.71586754398612	1.09145733485882e-08	1.2334294745522e-06	KMT2A
510.164516723528	-0.750339128961031	0.131532196827367	-5.70460424945104	1.16613705898473e-08	1.3079147751034e-06	RBAK
198.305187966115	-0.650143476761111	0.114228447992302	-5.69160737266538	1.25848976680747e-08	1.40096207846769e-06	ARNTL2
1055.05939080329	-0.692125391356444	0.12178170397561	-5.68332819103156	1.32098424229253e-08	1.45963866239094e-06	RC3H1
408.316279952426	-0.647337023499139	0.113961401085586	-5.68031822470299	1.34444367378706e-08	1.46178206725691e-06	GPATCH2
458.182874590098	-0.633825039272656	0.111597495522343	-5.67956329401458	1.35039073558059e-08	1.46178206725691e-06	SIX4
1749.92872836788	-0.510119539089495	0.0898205503718285	-5.6793187859322	1.35232235222534e-08	1.46178206725691e-06	NKTR
573.743396714377	-0.571421289241459	0.100826791806423	-5.66735566017538	1.45018126711323e-08	1.53420950081759e-06	ZNF562
747.377942757006	-0.840478668981756	0.148286280972131	-5.66794624203784	1.44519289727184e-08	1.53420950081759e-06	ZNF678
1470.66689208059	-0.580155584530095	0.102330172644778	-5.66944792074188	1.43258387470092e-08	1.53420950081759e-06	SETD2
455.134877397254	0.626030066771526	0.111112933391042	5.63417819749502	1.75895072751744e-08	1.84776535228012e-06	COTL1
17.5030824798756	-1.26670701930021	0.225248562621756	-5.62359645964669	1.87022253651669e-08	1.95060929176834e-06	LURAP1L
406.958090089394	-0.792540391527175	0.140960715429754	-5.62242032548513	1.88300421005994e-08	1.95060929176834e-06	TOGARAM1
772.702269992335	-0.512290582094052	0.091159248671502	-5.61973238656368	1.91253470929751e-08	1.967536569558e-06	MAP3K2
332.353958606882	-0.882684985656518	0.157347735753194	-5.60977240270585	2.02592874393677e-08	2.05583531110917e-06	GDAP1
18.3313727422226	-1.08376912057375	0.193165050587961	-5.6105859588727	2.01642681617614e-08	2.05583531110917e-06	ANKRD1
143.3948948627	0.738185681235104	0.131730235187052	5.60376803538615	2.09741363099718e-08	2.11399453605303e-06	MCRIP1
800.499687523256	-0.686290078505028	0.122575462763135	-5.59891892744649	2.15692631762852e-08	2.15244820974127e-06	KMT2E
1095.47243773744	-0.733501552139626	0.131048765287687	-5.59716492199979	2.1788541909964e-08	2.15244820974127e-06	ARID4B
255.044824678175	-0.708301859562707	0.126542482660957	-5.59734442274573	2.17660024246076e-08	2.15244820974127e-06	KIAA1586
150.695916390713	0.835596664139535	0.149429409576631	5.59191571797666	2.24577834385923e-08	2.20396549706237e-06	DBNDD1
572.099121577134	-0.933633948853248	0.167098574666788	-5.58732443238974	2.3059468903305e-08	2.24822286033072e-06	ATF3
1158.20119534155	-0.870397805497246	0.156253009271611	-5.57043867221945	2.54098748201252e-08	2.46129287462212e-06	DDX39B
240.258337459822	0.755920676595822	0.135797017848906	5.56654843066506	2.59834588474487e-08	2.50061455243479e-06	YIF1B
1706.79131598365	0.510034556600711	0.0917261307646463	5.56040631332606	2.69147303483189e-08	2.53784402783161e-06	PTPRF
316.086835073445	-0.554856953227817	0.0997628999213801	-5.56175646122037	2.67072829517271e-08	2.53784402783161e-06	METTL14
2729.07900887825	-0.729129574596377	0.131149593145891	-5.55952601229415	2.70508279429661e-08	2.53784402783161e-06	OGT
244.931781408524	-1.22194246903295	0.219727199080321	-5.56117983639464	2.67956896266113e-08	2.53784402783161e-06	ZNF585A
317.693086384832	0.550401182968389	0.0991986013513382	5.5484772513979	2.8816837011814e-08	2.66246215529137e-06	PREB
13669.2352867593	0.808154209426972	0.14565564135306	5.54838935120994	2.88313256549199e-08	2.66246215529137e-06	RPS2
154.500358989948	-0.877433884421069	0.158156464174795	-5.54788505799754	2.89145853158947e-08	2.66246215529137e-06	HECTD2
163.573703427179	-0.802218974558327	0.144944144791554	-5.53467665570077	3.11803029166105e-08	2.85347594237472e-06	KLHL20
563.23550398605	-0.662253084541321	0.119698170059815	-5.53269180481526	3.15353294601796e-08	2.86836896071645e-06	HIVEP2
1760.7132825625	-0.76910265322783	0.139235666365645	-5.52374742264744	3.31844420822162e-08	2.99134228113042e-06	PNN
268.440213276141	-0.769524165392805	0.139325828277623	-5.52319821030913	3.32883836339512e-08	2.99134228113042e-06	ZNF543
1210.00871851723	0.460136413358641	0.0834068350434652	5.51677105502029	3.45284771387798e-08	3.08419936215077e-06	BAG6
1449.25255282915	-0.643394262813093	0.116654448093802	-5.51538559674756	3.4801607107271e-08	3.09009269773311e-06	ABL2
1427.48052478805	-0.748513916162511	0.135826729624297	-5.51079981262109	3.57206803026023e-08	3.15293129037821e-06	CEP350
287.601294707524	0.599956077165956	0.108894729271291	5.50950519993743	3.5984376527661e-08	3.1575232039007e-06	G6PC3
73.1151887962451	0.857977813705879	0.155816011145595	5.50635205841702	3.66345550724552e-08	3.19577577787026e-06	TST
387.496279884777	-0.540374127591165	0.0982655040902958	-5.49912334540733	3.81684080567057e-08	3.31022176152255e-06	CLOCK
22.3849003467359	-1.25026139251173	0.227508802907976	-5.49544183139779	3.89733395244631e-08	3.36049309645327e-06	ADAM20P1
267.357659886155	0.670071050315628	0.122004604238965	5.49217838535988	3.97006084964307e-08	3.40352860311067e-06	AIF1L
418.498408815829	-0.589129088935943	0.107349005068434	-5.48797903213334	4.06558310004425e-08	3.46550303447772e-06	MASTL
1153.04331950793	-0.550009506060986	0.100552273926374	-5.46988630474642	4.50324365252471e-08	3.79519127484244e-06	BTAF1
539.901707885615	-0.524549508004728	0.0958815720311405	-5.47080629669238	4.47992728172925e-08	3.79519127484244e-06	PRPF39
707.194170731169	-0.542131193455617	0.0991461145115609	-5.46800241367403	4.55135686473596e-08	3.81419046917227e-06	SSH2
761.067588654872	-0.677128230004324	0.123905606684967	-5.46487159153291	4.63242014361719e-08	3.86043638448813e-06	ZNF714
304.36016988995	0.610671296300075	0.111823369694562	5.46103464748095	4.73367644315432e-08	3.92290286125184e-06	GIPC1
134.906043245107	0.750652054387524	0.137723748082388	5.45041842702736	5.02514481706171e-08	4.14144117326572e-06	PAFAH1B3
129.415084074816	-0.862717822816458	0.158332499277129	-5.44877284673216	5.07185393598468e-08	4.15696951445514e-06	ARRDC3
1696.67405506336	-0.555729491231108	0.102257865053167	-5.43458922149576	5.49228104432441e-08	4.42020868023925e-06	QSER1
393.720894991536	-0.652334683797518	0.12007810026849	-5.43258664435001	5.5542969049625e-08	4.42020868023925e-06	DOP1A
332.759390191905	-0.65881768577712	0.121304421396013	-5.43111024474803	5.6004521054181e-08	4.42020868023925e-06	AKAP10
149.591022345666	-0.713455086012558	0.131293621663846	-5.43404224037048	5.50915303739067e-08	4.42020868023925e-06	ZNF227
748.658804009135	0.543427311601755	0.100049858110236	5.43156504033219	5.58619481881317e-08	4.42020868023925e-06	SLC4A2
1418.04217620162	-0.504875803658984	0.0929304169511959	-5.43283695718409	5.54650825996426e-08	4.42020868023925e-06	JPX
877.388073959831	-0.475635281299572	0.0875223558188347	-5.43444331279318	5.49677679074555e-08	4.42020868023925e-06	CUX1
1482.74981240439	-0.615849213238447	0.113434499158293	-5.42911740086283	5.66334220470993e-08	4.446319771982e-06	TUG1
184.502727107238	-0.822585521482991	0.151919934487898	-5.41459897449153	6.14262187875267e-08	4.77912448758347e-06	MAP3K13
366.162098291552	-0.685720045733951	0.126648733464277	-5.41434586021632	6.1513166294565e-08	4.77912448758347e-06	KMT5B
652.127335891053	-0.518189257155311	0.0958370829138108	-5.40698069474146	6.40960489393434e-08	4.95399358563827e-06	NCR3LG1
210.940652225962	-0.797356134380312	0.147569345251819	-5.4032640249211	6.54390270794549e-08	5.03172147909397e-06	ZNF780B
627.059622347663	-0.638046906875701	0.11812886015902	-5.40127879010083	6.61674983124919e-08	5.06164396065355e-06	ORC6
489.965525414665	-0.561702667908977	0.104048932893276	-5.39844717566802	6.7220153282484e-08	5.11593380874905e-06	TIPIN
428.218505883491	-0.554701973318049	0.102836861022065	-5.39399946483226	6.89064230757302e-08	5.21765031990186e-06	RAPGEF2
621.706830225043	0.644542646234072	0.119858812732772	5.37751569149191	7.55206331190145e-08	5.67307507966854e-06	DBN1
593.418452771219	0.574165211408248	0.106779074880006	5.37713228976253	7.56815673965301e-08	5.67307507966854e-06	BCAP31
535.876065057305	0.5279766694804	0.0982316219920186	5.37481371857322	7.66618971442908e-08	5.71782759850693e-06	SLC25A23
26.6492596104033	-1.18246481535068	0.220045928916757	-5.37371821042872	7.71293632591555e-08	5.72407319272051e-06	HSPB8
210.453504175358	-0.821472679315381	0.152954129894099	-5.37071264361508	7.84260943710377e-08	5.79149529570678e-06	ZNF620
947.657629908204	0.655304000769039	0.122098075281105	5.36702973622101	8.00438641105247e-08	5.88184394550097e-06	GPX4
470.877212727131	-0.555969486129917	0.103724144343048	-5.36007782615353	8.31861074699836e-08	6.08278022122424e-06	ATAD2B
222.825367947079	-0.696511509863846	0.129976940009369	-5.35873140122888	8.38083441579035e-08	6.09838570635828e-06	TTLL7
705.512325900913	-0.48583003268724	0.0907478869484663	-5.35362363823559	8.62100806896583e-08	6.24269793032831e-06	VPS13B
4810.78584454483	0.552686859833318	0.103323350098412	5.34909930143478	8.83930346548971e-08	6.36984974853671e-06	TUBA1B
3969.16092076419	0.574767653203925	0.107594247604689	5.34199240200715	9.19305092167993e-08	6.59292022109132e-06	RPLP2
487.108938360577	-0.672020722728731	0.126051802476982	-5.33130593552162	9.75089868366994e-08	6.84185911501677e-06	GOSR1
153.313834500632	0.707348708728998	0.132628473041122	5.33330960169981	9.64386757768687e-08	6.84185911501677e-06	PGLS
1506.69805247663	-0.562195035512816	0.105458499684151	-5.3309599244878	9.7694978313238e-08	6.84185911501677e-06	MCL1
944.88595961934	0.78761233874126	0.147687684426567	5.33295881643316	9.66252321310048e-08	6.84185911501677e-06	H2AC13
328.750122632416	0.879238534853058	0.164882876495391	5.33250361433158	9.68678408253534e-08	6.84185911501677e-06	H3C7
544.757327608766	-0.648981691598268	0.1218259081508	-5.3271237739918	9.9780172275907e-08	6.95523752261545e-06	ZNF587
632.827687603609	-0.480702466562794	0.0903866580830164	-5.31829007464009	1.04746980608616e-07	7.23384587842003e-06	DLG1
700.965472718107	-0.739418382076556	0.139012321052656	-5.31908521832734	1.04290282024119e-07	7.23384587842003e-06	SKIL
711.650438756366	-0.548329910735317	0.103182545044826	-5.31417315299893	1.07142703171781e-07	7.36519678900211e-06	PEAK1
496.918522397648	-0.64767343171158	0.121949560334505	-5.31099439747895	1.09028682562726e-07	7.4604626504045e-06	CEP135
233.703650761293	-0.89390886457168	0.16838843088534	-5.30861211706619	1.10463128267225e-07	7.52410266832051e-06	SMARCE1
2580.70149787913	-0.491921480838872	0.0926936487410797	-5.30695994299406	1.11468661585425e-07	7.55808193122629e-06	RBM26
1114.99594858342	0.515529539668184	0.0972114039050876	5.30317965751756	1.13802821635027e-07	7.67985699930889e-06	KDELR1
1102.88121959417	-0.601073682348412	0.113376480456355	-5.30157295348219	1.14809151360587e-07	7.67985699930889e-06	LATS1
92.7690742601751	-0.897633514496435	0.169313358079313	-5.30161072155894	1.14785397491732e-07	7.67985699930889e-06	LIG4
474.251169137415	-0.85100102923655	0.161490354230114	-5.26967095523193	1.36668531556858e-07	9.10127002336451e-06	FAM126B
280.194564811968	-0.586636122500164	0.111366159587782	-5.26763358520735	1.3819359381396e-07	9.1619281729904e-06	TRAPPC6B
87.9367327136576	-0.890908744443082	0.169164061604751	-5.26653673358041	1.39021439448561e-07	9.17603014271763e-06	FOSL2
245.935501418248	-0.750249617186417	0.142487122779214	-5.26538540853926	1.39895558384302e-07	9.19304865382658e-06	ZNF92
241.584493822103	0.563320384823307	0.107081376524658	5.26067560117318	1.43527058591928e-07	9.39032075884117e-06	NOA1
431.454218041443	-0.87008508414471	0.165542524741524	-5.25596118280334	1.47253349261271e-07	9.59204458921564e-06	CLK1
82.8041843824202	-0.768236157915816	0.146320058419818	-5.25038170577825	1.51784353675788e-07	9.8442052338336e-06	ZNF136
558.845701820026	-0.515843366811683	0.098340933390382	-5.24545933242214	1.55893445004433e-07	1.00669373122559e-05	DIAPH3
400.585994176362	0.67733429043803	0.129407658152829	5.23411288100204	1.65779121948806e-07	1.06591688021997e-05	C20orf27
293.699815667236	-0.637348863657577	0.121862226735726	-5.23007728260005	1.69439191769348e-07	1.08477443073964e-05	ZNF280B
66.2121377793133	-0.942118537726587	0.18021325662283	-5.22779819521466	1.71540594441677e-07	1.09353463559252e-05	ZNF695
546.339675939553	-0.647130614361038	0.123835542259732	-5.22572601171117	1.73473077539196e-07	1.10114804155412e-05	ZNF621
794.592989402307	-0.546501483468447	0.104634739652209	-5.22294493477924	1.76099769772477e-07	1.11308485834578e-05	KLHL15
868.582079956819	-0.559747963689627	0.1072058457789	-5.22124478961759	1.77724429882694e-07	1.11861405930808e-05	YTHDF3
298.998844371576	-0.680143095706647	0.130399037630951	-5.21585977982105	1.82966550201406e-07	1.14676976023293e-05	SECISBP2L
263.138243788617	0.647759073981027	0.124440941847451	5.20535335368241	1.93627805437198e-07	1.20851295970991e-05	HLA-A
245.485694090213	-0.57250289862575	0.110079709646555	-5.20080313133046	1.98429198987397e-07	1.23332015053959e-05	SNRK
1703.64894328168	-0.477425684579312	0.0918192689382109	-5.19962411049681	1.99691951856076e-07	1.23601860823116e-05	RLIM
340.102250071825	-0.601577055875785	0.115740103356753	-5.19765438623729	2.01818908087638e-07	1.24402175700136e-05	DCLRE1A
133.473451596201	-0.960930822805958	0.185221605324896	-5.18800612444966	2.12557614740002e-07	1.3048238432414e-05	RAB30
142.480203660239	-0.698057089746761	0.134598375011798	-5.18622226817801	2.14602666834158e-07	1.31197868080538e-05	ARMCX3
42.4088279781985	-1.03904805577903	0.200424148102075	-5.18424583872919	2.16890692365431e-07	1.32055447265924e-05	RRH
683.319322194497	-0.688190378580034	0.133057878695652	-5.17211295810716	2.31461583232759e-07	1.40354164109068e-05	INO80D
694.441731422172	0.464286231425809	0.0899850651733447	5.15959210043824	2.47488452994466e-07	1.49464990012893e-05	SEPTIN9
81.1581574702836	-0.779666352246859	0.151142620110189	-5.15848111987505	2.48961207065779e-07	1.49748158298396e-05	ZNF615
493.395968209454	-0.469398130466614	0.0910523367259304	-5.15525627727175	2.53284282486923e-07	1.51736612122789e-05	JMY
731.277226302839	-0.649649643439085	0.12610833243516	-5.1515203705759	2.5838315278543e-07	1.5417205960401e-05	DYRK1A
1138.05450232222	-0.580743697202403	0.11287379954598	-5.14507086266582	2.67419846483589e-07	1.58928360557597e-05	MCM10
1767.99063341453	-0.616021914965667	0.119824739184836	-5.14102445919302	2.73244476042381e-07	1.6174554956842e-05	AFF4
478.449197815292	-0.601707709090701	0.117118361933878	-5.13760352480346	2.78264181056052e-07	1.64065880980756e-05	ZNF317
478.529093989513	-0.65566643137381	0.127736142651663	-5.13297503559205	2.85197747831614e-07	1.67007461146641e-05	PCSK7
1494.97720991966	-0.44225341673732	0.0861625380429941	-5.13278075115012	2.85492408610267e-07	1.67007461146641e-05	OGA
510.212254814432	-0.539647495339064	0.105209043217789	-5.12928811853143	2.9083991670968e-07	1.68811635702657e-05	MRTFB
340.505982877196	-0.511159031649972	0.0996529516662059	-5.12939178522411	2.90679810737811e-07	1.68811635702657e-05	SHTN1
142.647684943406	0.772598459988769	0.150766559067892	5.12446834871955	2.98378465066454e-07	1.72515952069624e-05	GALK1
108.124673630545	-0.907676759693321	0.177410280392364	-5.11625796253681	3.11656757760929e-07	1.79497446159065e-05	ZNF432
243.897732149989	0.636293597819294	0.124512104638628	5.11029509673787	3.21655999139009e-07	1.83836878894889e-05	CREG1
326.388229460996	-0.780015142127521	0.152622181684673	-5.11075869521432	3.20867606941889e-07	1.83836878894889e-05	TMEM161B
671.29516070937	-0.583821629489735	0.114309296462728	-5.10738537945683	3.26647115941647e-07	1.85976909484792e-05	ZNF397
521.495674455216	-0.574025517011673	0.112536949447096	-5.10077374437383	3.38267743248981e-07	1.91860833689926e-05	RLF
906.663631563807	-0.642186006201145	0.125939169082628	-5.09917614098128	3.41134995833671e-07	1.92754194426169e-05	ELK4
160.490349313422	0.703180267305561	0.138029960687547	5.09440315568387	3.49841605876274e-07	1.96187490032195e-05	IDH2
429.400350461417	-0.55908893168499	0.109743322930581	-5.09451433358405	3.49636383143549e-07	1.96187490032195e-05	ITSN2
1513.39874369799	0.495342573256807	0.0972867648817288	5.09157205359838	3.55106874835782e-07	1.98394354004695e-05	CALM3
1564.83365497661	-0.450712449812123	0.0886067941992338	-5.08665790118407	3.64428322282995e-07	2.02842435951322e-05	TNRC6B
95.7585184303774	-0.727326842845619	0.143018135055781	-5.08555675517612	3.66549195816086e-07	2.03264474125969e-05	FZD6
315.14417700382	0.556848704618105	0.109564770964482	5.08236999645279	3.72754424307472e-07	2.05939916570169e-05	FLOT2
680.759772603675	-0.65110759380165	0.128218271738041	-5.07811862518244	3.81190678065161e-07	2.09823665856015e-05	TSC22D2
1347.96713876821	0.496863283434807	0.0978855304216167	5.0759625175927	3.85539295993566e-07	2.1143712052706e-05	MDH2
232.496020762653	0.761590403874701	0.150183483168888	5.07106632370657	3.95592865786071e-07	2.16155999228235e-05	FHOD1
217.92521425573	-0.72371806248753	0.142766106015993	-5.06925686133415	3.99371955098879e-07	2.17424505628102e-05	EIF2AK3
965.214119496753	-0.579972632538621	0.114570566877989	-5.06214334399044	4.1456912563068e-07	2.24877368983013e-05	SUZ12
115.303083246235	-0.831241312807284	0.164367333935449	-5.05721722744333	4.2541855776743e-07	2.29926399500607e-05	TIMM23B
159.880240818395	-0.64539645520023	0.127764227052162	-5.05146448337793	4.38435467760403e-07	2.36106204786351e-05	CLIP4
461.740203124984	0.56003719437911	0.110897599616079	5.0500389216532	4.41720054459193e-07	2.37019354401719e-05	KIAA1522
395.225416605293	-0.475400791324726	0.0943293375784782	-5.03979783520913	4.66023862403202e-07	2.49164084425396e-05	TACC1
1422.65083623654	0.87202513961419	0.173448000735901	5.02758830262893	4.96686792054634e-07	2.64609888467106e-05	H2AC18
169.410583211087	-0.711375461149944	0.141517095523967	-5.02678110030508	4.98781147665875e-07	2.64780013513589e-05	BACH2
1318.02562385805	-0.80321819085594	0.159838597309964	-5.0251829306179	5.02952887629473e-07	2.66047809388966e-05	CHD2
200.023791571066	-0.80271978503096	0.159798156238408	-5.02333571254325	5.07816651274471e-07	2.67671412970363e-05	MAST4
130.794635541842	-0.745700938698228	0.148471521667076	-5.02251832759111	5.09983289665692e-07	2.67866927181096e-05	ZNF841
375.27761740623	0.64462729007364	0.128378572783735	5.02129970832103	5.13230038326783e-07	2.6862640286739e-05	NDUFB11
156.947085197703	-0.647446271901571	0.12910364086917	-5.01493426167332	5.30516011868021e-07	2.76703054162072e-05	CCDC15
430.386674699362	-0.668306325787671	0.133318687191341	-5.01284808504383	5.36302376708498e-07	2.78746430430685e-05	SASS6
665.922645140081	-0.564732098974564	0.112721699908066	-5.00996790711237	5.44391129581866e-07	2.81968141665719e-05	DCP1A
495.830142202678	-0.655769360981152	0.131096226095775	-5.00219861784631	5.66801494974167e-07	2.91550962087229e-05	TMF1
214.259833048147	-0.679662199065409	0.135863682593731	-5.00253037522752	5.65826630988237e-07	2.91550962087229e-05	ZNF354B
105.549129767054	-0.835287128643898	0.167148712087943	-4.99726930713305	5.81478365430281e-07	2.98072604024863e-05	ZNF180
860.060937172418	-0.535461408897703	0.107215312056789	-4.99426246704464	5.9061031817494e-07	3.01716921788205e-05	ZFC3H1
953.39085702927	-0.525845569094348	0.105488598893337	-4.98485689080057	6.20076909374879e-07	3.13548720581189e-05	CAMSAP2
611.405525536809	-0.647481239326805	0.129884817481022	-4.98504176149313	6.19484311547605e-07	3.13548720581189e-05	CTDSPL2
218.836460459843	0.613480442417093	0.123052039204665	4.98553657771348	6.17900876545731e-07	3.13548720581189e-05	SAPCD2
1021.0243033393	-0.672945937275339	0.135050149076985	-4.98293368703893	6.2627418125e-07	3.1561256627386e-05	RBM5
822.429013529707	-0.606783143760418	0.121815147319884	-4.98117973922421	6.31978062439788e-07	3.17414705636846e-05	MBNL1
181.439526484274	0.665595826704821	0.133649497345885	4.98015959597857	6.35318587916929e-07	3.18021724025397e-05	CD320
212.762295874066	-0.637070276142309	0.128010681075121	-4.97669624746746	6.4678697964095e-07	3.22679644658998e-05	MCOLN3
716.091446270129	-0.509286129059239	0.102355517657076	-4.9756587697159	6.50261100653977e-07	3.23331494615179e-05	TAF1
534.755038512812	0.491705763705326	0.0989628271352976	4.96859050957677	6.74413198151733e-07	3.34226633781708e-05	UQCRC1
149.524695915132	-0.714465637186626	0.143915938179351	-4.96446499411513	6.88907100104663e-07	3.40279046763618e-05	ZNF273
86.1349189533551	0.881274104725546	0.177606815128168	4.96193856125164	6.97930741185594e-07	3.43598444431205e-05	TECRP1
862.082459961115	-0.733852731756706	0.147956165137865	-4.95993344429348	7.05173357721733e-07	3.45526305497549e-05	AKAP11
1114.43960049618	-0.602941849019207	0.121571298158357	-4.9595739961074	7.06479340194089e-07	3.45526305497549e-05	CCNT1
257.334884352152	-0.802309096804186	0.161915796956362	-4.95510081095063	7.22927975475148e-07	3.52415575495516e-05	CCDC186
455.767234255769	-0.665303203598816	0.134409261022488	-4.94983157066463	7.42777338776001e-07	3.58576361246654e-05	ZNF37A
91.9348020810092	-0.706000823555688	0.142615508378263	-4.95037904070812	7.40690812328996e-07	3.58576361246654e-05	ZNF549
187.402979960417	-0.676390888332004	0.136628557302792	-4.95058208682544	7.39918396169303e-07	3.58576361246654e-05	OTUD6B-AS1
151.878071397709	-0.782082557150594	0.158199500368354	-4.94364745356072	7.66743070171241e-07	3.68951818636916e-05	ZNF738
356.658361438311	-0.514181349499752	0.104141762404799	-4.93732137450418	7.92028940051371e-07	3.79893752371264e-05	ZNF717
597.693983413825	-0.641726510364538	0.13004237108609	-4.93474938210488	8.02537433904479e-07	3.83700349408754e-05	CCNT2
107.008284448785	-0.786679929418468	0.159454115121489	-4.93358185719505	8.07351833758602e-07	3.84768923456136e-05	ZNF550
644.4484424509	0.572758004394347	0.116219307482147	4.92825174063554	8.29686715739465e-07	3.94154036263873e-05	PYCR1
135.018668560679	-0.648124415496756	0.131588332185252	-4.92539425596122	8.41904302463188e-07	3.98688459677568e-05	ZNF440
564.447245507211	-0.643517921161322	0.130692160597166	-4.92392136009476	8.48269367718581e-07	4.0043146070437e-05	LYST
566.860633699297	0.430078167742734	0.0874587354004757	4.91749812952812	8.76572942353951e-07	4.12487021485612e-05	POLD2
13.7162065255811	-1.1082317049988	0.225427101240304	-4.91614228680266	8.82662550277934e-07	4.1404645479547e-05	SH2D3C
2344.92806344814	0.434309795352474	0.0884494664391802	4.9102590760241	9.09561433558408e-07	4.2532689355457e-05	TRIM28
1100.56861409402	-0.447534072365807	0.0911996878548321	-4.90718864167796	9.23911611593942e-07	4.30623926937929e-05	PRPF4B
708.960178215689	-0.688062440109048	0.140231872250114	-4.90660524650087	9.26662737461119e-07	4.30623926937929e-05	SOCS4
216.459193502175	-0.80470960362161	0.164127288017387	-4.90296046039804	9.44029917654984e-07	4.37332120548428e-05	ZNF529
257.919420152652	-0.621978367271514	0.126950549293763	-4.8993751561662	9.61419162904115e-07	4.44008967586399e-05	RUFY2
149.197305044501	0.800891669337652	0.163627185742868	4.89461250403839	9.84996154905847e-07	4.53493445763287e-05	TSPO
548.10705173597	0.506776151490837	0.10358335550835	4.89244772003922	9.95895751667944e-07	4.55916190155058e-05	TTYH3
1670.33990013144	-0.405834223019528	0.082952753870327	-4.89235382895104	9.96371106727552e-07	4.55916190155058e-05	FEM1B
669.972236565205	-0.571981430059566	0.116948764152627	-4.89087194895953	1.00390260896094e-06	4.57957651922641e-05	XRN1
166.241258656542	0.691963292457101	0.141579672094579	4.88744805112173	1.02151437600514e-06	4.64211138999518e-05	B3GAT3
690.952069965315	-0.563398548798274	0.115285127226099	-4.88700114537175	1.02383498512329e-06	4.64211138999518e-05	ZNF37BP
106.023584919473	-0.937861107647088	0.191969903617314	-4.88545907444265	1.03188139006492e-06	4.66441657442378e-05	ZBTB20
359.528757279195	0.613422413021986	0.125585307707218	4.88450778376149	1.03687546856888e-06	4.67283122798851e-05	INF2
128.580096865046	0.886322528197044	0.181482788644338	4.88378283592512	1.04069690516962e-06	4.67592642602869e-05	PCSK1N
210.769229979829	0.663047506807888	0.135861456622292	4.88032090404585	1.05913358514962e-06	4.74447318008315e-05	SSNA1
232.593383847107	-0.766377769496665	0.157193600694159	-4.87537511776801	1.08601883448916e-06	4.8503422018188e-05	PABPC4L
576.433396251779	-0.634356681871532	0.130135006900885	-4.87460443564336	1.09026695999041e-06	4.85477977378418e-05	CCP110
15.5306994737911	-1.09279408277613	0.224311553757781	-4.87176903939674	1.10603419467897e-06	4.91033097679349e-05	AC124242.1
342.72648663798	-0.766830898478943	0.157594570805139	-4.86584591436912	1.13968286223818e-06	5.04470304332548e-05	RAD51AP1
855.059728572615	-0.640787481474311	0.131973568790446	-4.85542284979641	1.20130119413693e-06	5.30171890915403e-05	CCNL1
320.981868383279	-0.523834200348834	0.108011609367648	-4.84979534529308	1.23588921917325e-06	5.43209393065553e-05	VPS54
533.097244354867	-0.67614327548809	0.139427177719618	-4.84943672063554	1.238125585857e-06	5.43209393065553e-05	NPAT
100.43832847483	-0.933939123577927	0.192627674924243	-4.84841611645485	1.24451135065085e-06	5.44409848025182e-05	ZNF256
1407.16661111401	-0.744134804937119	0.153503719463774	-4.84766628155047	1.24922313073928e-06	5.44873141556661e-05	BDP1
804.840332042267	-0.769008031895504	0.158732854072626	-4.84466833528776	1.26823353287742e-06	5.49948825870132e-05	ZNF518A
752.151324550295	-0.511937672225255	0.105669360411783	-4.84471250919175	1.26795141054753e-06	5.49948825870132e-05	ARID2
283.628129502552	-0.594315095625859	0.122723171514683	-4.84272927671815	1.28067725494935e-06	5.52134757574549e-05	ZNF518B
44.9039246779058	-0.883087247370354	0.182341039214596	-4.84305261818242	1.27859411449379e-06	5.52134757574549e-05	ZNF100
1121.41766248279	-0.419915185310687	0.0867618336443557	-4.83986065845445	1.29930195928948e-06	5.58550067052485e-05	HBS1L
298.230031368772	0.626353711510807	0.129464436625742	4.83803682181446	1.31127852859856e-06	5.62078787675425e-05	WDR18
245.630015665512	0.633456001417887	0.130997767261766	4.83562441298777	1.32728327273113e-06	5.66710426897857e-05	NR2F6
1883.2141534714	-0.500475541714093	0.103505291414869	-4.8352652784493	1.32968190262285e-06	5.66710426897857e-05	RBM33
479.001289319545	-0.691511604732199	0.143331837698787	-4.82454991043522	1.4031977733444e-06	5.96339065099099e-05	TNRC6C
257.767032858951	-0.666071073404788	0.138105619584161	-4.82291072159368	1.41478306262945e-06	5.99554515489873e-05	RNPC3
1554.01598927222	-0.648650604529983	0.134521449627899	-4.82191209152312	1.42188610627316e-06	6.00857650064496e-05	NFAT5
1232.56139723197	-0.43864278489002	0.0910103303980335	-4.81970324656131	1.43771916649055e-06	6.05832113179082e-05	POLA1
88.0710325755829	-0.849006686311329	0.17629158060431	-4.81592304862784	1.4652098465202e-06	6.15677050156108e-05	ZNF14
602.046348044646	-0.519623117941799	0.10797091934276	-4.81262103819109	1.48963596850322e-06	6.24182577027038e-05	MEF2A
1875.40492082334	0.736461315230019	0.153045705198646	4.81203516475114	1.49401057756546e-06	6.2426206682196e-05	H2AC20
435.413384139042	0.50712658410612	0.105412199747155	4.81089082025162	1.50259083857197e-06	6.24349513620561e-05	NOTCH1
270.164993163385	0.601481060997116	0.125021222291369	4.81103167904829	1.50153213213718e-06	6.24349513620561e-05	SLC29A2
1508.02276233199	-0.435002790397655	0.0904541783296598	-4.80909559326591	1.51614693438556e-06	6.28232328339705e-05	BRCA1
504.818837016117	-0.627011758449571	0.130419119815858	-4.80766745960918	1.52701493871533e-06	6.30982876476914e-05	ITGAV
253.066372392669	-0.702989555267558	0.14627075266504	-4.80608421341349	1.53915087696598e-06	6.34240708058052e-05	HASPIN
283.103137000775	0.645363117283755	0.134402217955446	4.80172966712268	1.57300958184473e-06	6.46407270864404e-05	SYNGR2
171.150683702979	-0.608566153832919	0.126926514911073	-4.79463376316044	1.62972290917499e-06	6.6787298450998e-05	RNF19A
754.0593245456	0.551010703496568	0.114947572507268	4.79358277410974	1.63828817223996e-06	6.68419665989718e-05	TCF3
1723.24249099882	0.518079383915982	0.108082469874081	4.7933710667378	1.6400187554618e-06	6.68419665989718e-05	HDGF
165.092922749467	0.753428076162729	0.157334207944373	4.78871115192643	1.67855883706697e-06	6.82263274455802e-05	MATK
569.422764892157	-0.560653561672602	0.11717161448202	-4.78489234915028	1.71079000669827e-06	6.93474307878209e-05	IRGQ
1992.30774753819	0.59629109168831	0.124701305581642	4.78175500173827	1.73771387407998e-06	7.02479074787292e-05	PFN1
716.562497614417	0.650354305301527	0.13620617980891	4.77477825318894	1.79905377143579e-06	7.21410890013647e-05	FSCN1
196.416553417657	-0.72833543869016	0.152527354383999	-4.77511356327942	1.79605870755023e-06	7.21410890013647e-05	RFX3
61.8162150609164	-0.765854296463633	0.160368352302963	-4.77559496911712	1.79176706042373e-06	7.21410890013647e-05	ZNF674
201.150853845799	0.612146078528439	0.128368257023719	4.76867173179215	1.8544455182615e-06	7.41629056190529e-05	RUSC1
511.973596333899	-0.456752871241569	0.0958125954681248	-4.76714850495333	1.86851585582911e-06	7.44405018976037e-05	NR1D2
381.798468225123	0.508046504166098	0.106579281573452	4.76684114084559	1.87136744731524e-06	7.44405018976037e-05	AURKB
597.27377598122	-0.511267433891871	0.107504267784512	-4.75578732294318	1.97674491137279e-06	7.84231485184787e-05	ZNF271P
366.4371516888	-0.510431438456438	0.10736017950247	-4.75438324360006	1.99053134131864e-06	7.85684005075821e-05	PPWD1
1432.60504281892	0.497328053606351	0.104605028511661	4.75434174324526	1.99094022872334e-06	7.85684005075821e-05	TUFM
273.537193937699	-0.599996926412313	0.126229775541481	-4.75321233709351	2.00209887049582e-06	7.88002872062961e-05	ZNF827
1522.48793705623	-0.48542533583506	0.102164555225005	-4.75140653983146	2.02006524323046e-06	7.92981927191284e-05	UBN2
280.683515357796	0.704401369355493	0.148310774980868	4.74949557404957	2.03924659651277e-06	7.98410537537559e-05	SLC6A6
67.3192733862211	0.92786143317949	0.195405539700962	4.74838857997291	2.05043796917311e-06	8.00690659323437e-05	H2AC14
761.126803427267	-0.634050889371346	0.133588044754116	-4.74631461623971	2.07156410820602e-06	8.06828245485882e-05	BSDC1
469.875867952379	-0.599520417333355	0.126385591789668	-4.7435819925667	2.0997189937522e-06	8.11438037041492e-05	E2F1
774.397484250733	-0.471592016232653	0.0994153495771981	-4.74365395523205	2.09897285549336e-06	8.11438037041492e-05	MTF2
353.228072338017	-0.54338038037643	0.114525523149387	-4.74462255603624	2.08895475573296e-06	8.11438037041492e-05	ODR4
123.457585877064	-0.679536408374142	0.143285421663281	-4.7425369621415	2.11058304817917e-06	8.13528871568183e-05	PROX1
1525.79643941744	0.497140327782429	0.104872729002297	4.74041566870582	2.13280210690995e-06	8.19974459504528e-05	AHCY
504.238989784018	0.522986081781739	0.110397473779871	4.73730117071841	2.16583177848016e-06	8.30532458601247e-05	ERGIC1
214.441018916552	0.607708913383542	0.128334432976265	4.73535355469204	2.18673556307133e-06	8.36398317803464e-05	ACOT7
86.2376855684398	0.760572126179236	0.160666667343461	4.73385138781365	2.20299054740239e-06	8.38316581520446e-05	SEMA3F
720.548919989946	-0.716232618422111	0.151299398291304	-4.73387618530454	2.20272127365644e-06	8.38316581520446e-05	ZBTB21
578.243999446319	0.511849117095659	0.108177492500744	4.73156758641025	2.22792612612043e-06	8.44552438716664e-05	CDC20
1342.05798800422	-0.663703195733411	0.140278802117656	-4.73131496501333	2.23070095095774e-06	8.44552438716664e-05	CHD1
291.496113546542	0.544401386944774	0.115096427116589	4.72995904897478	2.245651303279e-06	8.48060265595262e-05	YIF1A
265.958654876465	-0.503283766220387	0.106428964038314	-4.72882331203758	2.25824796213582e-06	8.50663758868183e-05	UTP23
668.523146065424	0.495343558777409	0.104881645153887	4.72288128252202	2.32526597062287e-06	8.73702581455449e-05	SDK2
706.255797380223	-0.546324668112213	0.115721741584621	-4.72102010072773	2.34664744302288e-06	8.79521103205335e-05	USP37
730.392108152012	-0.609793828265675	0.129361840537327	-4.71386172098966	2.43065643771776e-06	9.08724362943253e-05	SMC5
180.199875672084	0.634686948338535	0.134709350353859	4.71152853659615	2.45865660136312e-06	9.16894513063341e-05	SERPINF1
1302.33239532733	0.748386638570039	0.158968376134252	4.7077705438597	2.50440776568909e-06	9.31627198024543e-05	FTL
345.288042803186	0.565281209853423	0.120129449461837	4.70560060323093	2.53119642447783e-06	9.39250175719797e-05	MPST
82.8211681290518	-0.697799024996476	0.148525221322586	-4.69818539089	2.62483124213577e-06	9.69173456409386e-05	ZNF239
1276.21226219409	0.380688195388991	0.0810258798644775	4.69835311909878	2.62267699389322e-06	9.69173456409386e-05	SND1
230.781750717315	0.589622770004871	0.125580832294827	4.69516533080946	2.66391176518307e-06	9.81174612376193e-05	COL18A1
242.625108687063	-0.630154979407108	0.13426279366143	-4.69344456660247	2.68642809517861e-06	9.87030736349245e-05	CLK4
14.5316940359566	-1.06796482009082	0.227812056057184	-4.68792055422542	2.75995114378527e-06	0.000101155260962764	CCDC81
917.924404368936	-0.637793589779344	0.136196197317252	-4.68290306442026	2.82840288866022e-06	0.000103410014436629	KDM6A
84.6180579762735	-0.867950104405622	0.185453027415366	-4.68016142147759	2.86649133689386e-06	0.000104546335629452	ZNF441
76.7740556316534	-0.765137449641079	0.163503117892453	-4.67965051372512	2.87364334571491e-06	0.000104551555580559	ZNF225
325.233523762106	0.452955848391043	0.0968411806146523	4.67730613687406	2.90668152695982e-06	0.000105496273327639	SLC25A11
94.2700477099968	0.853766030707373	0.182702035438134	4.67299682053336	2.96836363705555e-06	0.000107473496053295	RPSAP15
1617.10386418486	-0.482979644428767	0.103458979965125	-4.66832018440134	3.03672390833861e-06	0.00010968234997745	LCOR
168.651024804017	0.624828146377426	0.13400213276066	4.66282240069585	3.11901909866993e-06	0.000112382627765361	PEMT
888.454017496012	0.841667781490142	0.180612807326077	4.66006699054624	3.1610648668623e-06	0.000113623143660205	RPS2P7
116.703726874921	0.660374686630359	0.141764974454201	4.65823585249332	3.18930696691952e-06	0.000114362721215237	ZNF358
393.709333473152	-0.758431845888679	0.162925323475003	-4.65508878369692	3.23841129835647e-06	0.000115845039178857	CPEB4
754.276653314942	-0.617064062707531	0.132713915079882	-4.64958073413865	3.3261046883161e-06	0.000118697377118687	REST
20.5026251313654	-1.01208819326717	0.217791068581506	-4.64706013822788	3.36699031468878e-06	0.000119017522569224	ADAM20
150.548488922389	-0.65809036613549	0.141598752293834	-4.64757178629565	3.35865227328163e-06	0.000119017522569224	ANKRD42
15.814809831846	-1.03857868937592	0.22348963186219	-4.64710009463142	3.36633845368771e-06	0.000119017522569224	AL021807.1
4586.09261313802	0.731561034424978	0.157408276870246	4.64753854734091	3.35919334791055e-06	0.000119017522569224	H3C2
309.287882084756	-0.471580329715134	0.101537403737432	-4.64440011618382	3.41066005741445e-06	0.000119992490746347	MINDY2
18.8787539334594	-0.833879164797956	0.179532373270111	-4.6447286893677	3.40523659535329e-06	0.000119992490746347	AL031777.2
336.301510121515	-0.566872466083165	0.122181268575735	-4.63960206577642	3.49080698310693e-06	0.000122523218275309	RNF111
400.2123971734	0.520464849329927	0.112290266163035	4.63499524147766	3.56945690866102e-06	0.000124926331271283	DNMT3B
202.45391910738	-0.685688055191017	0.147949301500801	-4.63461502173639	3.57602356055762e-06	0.000124926331271283	SRFBP1
968.035013735791	0.452283213315233	0.0976721092784864	4.63062809492181	3.64558164966111e-06	0.000127058741747651	PTPRS
91.6495090930003	-0.693197604778723	0.149741384497754	-4.62929875467474	3.66906103500886e-06	0.000127578982422441	PTPRG-AS1
146.194421999913	-0.808393053343415	0.174719068037232	-4.62681642264226	3.71329373701425e-06	0.000128816750407073	ZNF510
103.547332589864	-0.701181865100831	0.151677802767075	-4.62283770142427	3.78525877679681e-06	0.00013073023227162	ZNF184
356.105816705707	-0.568313116719342	0.122949623736293	-4.62232497708395	3.79462934169947e-06	0.00013073023227162	VPS45
233.400708316307	-0.680621847482197	0.147246844492884	-4.62231873169337	3.79474361960256e-06	0.00013073023227162	ZNF267
526.814062663658	0.538718113519572	0.116632942831598	4.61891898155574	3.85744425846114e-06	0.000132584092173882	ZYX
559.606890953763	-0.594538179551983	0.128834570110245	-4.61474105159221	3.9358572936916e-06	0.000134658677178894	RBL1
117.846381223263	-0.843381387379894	0.182757578424104	-4.61475466381348	3.93559935077101e-06	0.000134658677178894	VCPKMT
226.806429378082	-0.709651334417712	0.15398962965808	-4.60843587969805	4.05709448919832e-06	0.00013848896680863	MTMR9
1309.9219465209	-0.370622695334836	0.0806364581301392	-4.59621744219827	4.30229725224158e-06	0.000146523671487872	HECTD1
87.033333049739	0.711094414756643	0.154796616349559	4.59373358104199	4.35385170926713e-06	0.000147941699196214	ZDHHC24
651.458644123487	-0.546899785797205	0.11927894985644	-4.58504863142603	4.53880780806378e-06	0.000153644564941962	PHF20L1
421.178250331594	0.799193601243611	0.174310361818881	4.58488866011316	4.54228418176612e-06	0.000153644564941962	H2AC15
441.862564813006	-0.489106530741185	0.10689904827169	-4.5754058492466	4.75297682341744e-06	0.000160140466645331	LSM8
128.195070839923	-0.67677104394062	0.147931562482477	-4.57489282600382	4.76463828549706e-06	0.000160140466645331	ZNF649
2021.05339588461	-0.400306322878289	0.0875022914016048	-4.57480960173972	4.76653262656881e-06	0.000160140466645331	HELZ
26.704132282583	-0.976567797832605	0.213549811219812	-4.57302112445981	4.80741649466215e-06	0.000161151082810956	AC004943.1
1618.59788995722	-0.540965449099471	0.118313725839673	-4.57229662290013	4.82407371354126e-06	0.000161346877993038	MCM5
65.7588527310871	0.756528618689137	0.165512588229011	4.57082223644747	4.85814262009783e-06	0.00016212284891275	CCDC3
155.335564723697	0.592958777538752	0.12976777441998	4.56938388740261	4.89160078603431e-06	0.000162875019922486	GPR108
349.284365797601	0.578789391769702	0.126684182854351	4.56875814114172	4.90622537428296e-06	0.000162998137880131	LRP1
728.703570104394	-0.470053428473034	0.10297073018499	-4.56492274677054	4.99678312888538e-06	0.00016527054087269	PPP1R12A
360.895280682279	-0.575675854613834	0.12609693050876	-4.56534391670893	4.98676116261403e-06	0.00016527054087269	EPC2
132.494252519427	0.826519277064159	0.181078976787119	4.56441322857616	5.00893317280238e-06	0.000165305876413038	PALM
92.9430014372573	-0.741259936563972	0.162588837581063	-4.55910717852568	5.13715503409105e-06	0.000169163226586173	DCUN1D3
146.809592695751	0.642016442106025	0.140877157390781	4.55727851127153	5.18206898155351e-06	0.000170266350215493	MFSD10
473.319424358162	-0.465351328237309	0.102125606384173	-4.5566566967227	5.19742687031902e-06	0.000170395640933074	ZSWIM6
256.435663458284	0.517295219138701	0.113544153606295	4.55589480135086	5.21630396551242e-06	0.000170639487398133	TPCN1
581.800789880329	-0.532318111126633	0.116874581300325	-4.55460978087929	5.24829109107743e-06	0.00017131019301007	TOP3A
325.960096113156	-0.526469747232945	0.115624092042784	-4.55328762312041	5.28139864000328e-06	0.000172014461818622	EMC3-AS1
188.460598240092	-0.707929987575294	0.155611127765658	-4.54935323546653	5.38110488870844e-06	0.000174880047112993	ZNF557
913.894126771846	-0.514841474573319	0.113292627307668	-4.54435109157779	5.51047456532098e-06	0.000178695106719333	ZNF451
456.309208875446	-0.529289030057161	0.1164891725457	-4.54367576393861	5.52816693134325e-06	0.000178879969880363	DSTYK
195.730832667942	-0.763359656636757	0.168025619151088	-4.54311467794887	5.54290771853277e-06	0.000178968732548384	ZNF274
464.575066359041	-0.45177757311321	0.0994839739214265	-4.54120955672749	5.59324014163171e-06	0.00018020380819162	AC069544.1
210.35879546709	0.653240944305301	0.143879216942135	4.54020363877864	5.61999222452749e-06	0.000180675482787234	SYNGR1
109.609266961392	-0.714515707268372	0.157402700823306	-4.53941198931815	5.64113198474127e-06	0.000180965087777173	ZNF182
444.366642432409	0.436163635929408	0.0961529402432995	4.53614455081422	5.72919198929297e-06	0.000183395615674428	USP5
302.150834951966	0.492422591102239	0.10866828239921	4.53142886066099	5.85860664794276e-06	0.000187136692435465	PAK4
1168.90346209189	0.675381924734641	0.149175264564851	4.5274390945761	5.97028006296212e-06	0.000189597650004888	H1-3
115.245794174337	0.741506684094973	0.163774235619061	4.52761498957453	5.96531413286713e-06	0.000189597650004888	NPAS1
171.957129163563	-0.620020431873401	0.136951020507881	-4.52731516402043	5.97378128995758e-06	0.000189597650004888	CHRM3
347.037698048967	-0.614067406292559	0.135687685164283	-4.52559423907248	6.02260360258636e-06	0.000190741354436902	MBD5
185.104032653068	0.582969760354246	0.128833404239043	4.52498918116438	6.03985953274919e-06	0.000190882594597499	CPT1A
591.863674788794	-0.556736781907891	0.123060543191594	-4.5240884484079	6.06563562607935e-06	0.000191291937915911	FBXO5
140.690778543205	0.60605018076045	0.133982102621443	4.52336669527273	6.08636583364217e-06	0.000191540757680254	FGFR4
640.479578638231	0.456831110171831	0.101043295224166	4.5211422406439	6.15068400885549e-06	0.000193157375494942	MLF2
391.478574251868	-0.527783722579544	0.116749470700331	-4.52065195168414	6.16494750811955e-06	0.000193198575585335	MARK1
2196.46483641936	-0.517723104942522	0.114573668516932	-4.51869187435517	6.22228697372158e-06	0.000194179612525115	EP300
640.036505303653	-0.442042047079123	0.0978209310037302	-4.51889020625113	6.21646191200342e-06	0.000194179612525115	METTL16
1914.40170399054	-0.412373500177812	0.0912754554903115	-4.51790131270924	6.2455579286983e-06	0.000194498930318147	SETD5
753.181919915559	-0.524576022594744	0.116159993594935	-4.51597840495763	6.30250873482757e-06	0.000195863589161298	KDM2A
1248.81622073333	-0.37254387857665	0.0825085422404746	-4.51521586081178	6.32523033600826e-06	0.000196161041418368	WAPL
274.224489906315	-0.768979392416637	0.170372610890359	-4.51351533792897	6.37618360609471e-06	0.000197132554276215	EPC1
848.561424783338	0.448197833212118	0.0993062505783814	4.51328925019035	6.38298744488918e-06	0.000197132554276215	MAGED1
175.893519498957	-0.787669146683523	0.174597317677745	-4.5113473514944	6.44171330794707e-06	0.000198125850339477	FAM214A
201.508333746667	-0.650271002095901	0.144137591473103	-4.51146016420877	6.43828759005875e-06	0.000198125850339477	BLZF1
157.185305607702	-0.619049344984326	0.137429923962316	-4.5044727315288	6.65379406786504e-06	0.00020422766689371	NAGK
232.561299819381	-0.634951656194428	0.141005372292066	-4.50303166378118	6.69908982085847e-06	0.000205195734820833	ZNF75A
136.82927334015	-0.657243813501178	0.146110135109183	-4.49827668019088	6.85065058118698e-06	0.000209408103933537	PTPN21
146.325257841775	0.621295969878375	0.138139027062217	4.49761362224267	6.87204374400195e-06	0.000209632467340035	SLC41A3
422.052671190998	0.439270240520612	0.0976931939285536	4.49642623867805	6.9105137321383e-06	0.000210375782331239	CCNF
381.008776314255	-0.535577435118608	0.119219444901134	-4.49236645551194	7.04360867010929e-06	0.000213990856480693	FAM169A
772.314799168131	-0.494005928374411	0.10997928141851	-4.4918090207786	7.06207378882085e-06	0.000214115761601302	UBR3
21.0964369894908	-0.985266390824421	0.219419029194022	-4.4903415826947	7.11090454298528e-06	0.000215158951455804	ZNF700
680.445336034852	-0.473914138549611	0.105586517218382	-4.48839635054376	7.1761324039985e-06	0.000216255287011001	RAB3GAP2
389.393975238182	-0.562067851056117	0.125217526325752	-4.48873147033668	7.16485445858151e-06	0.000216255287011001	PHAX
760.929753482814	-0.402658209545902	0.0897380973371594	-4.48703751800147	7.22203606815693e-06	0.000217199822638502	ZNF507
222.088106261011	0.543242543789734	0.121199914369738	4.48220237295297	7.38766350715999e-06	0.000221730955347342	SLC9A3R1
272.38994362639	0.557694518955187	0.124436042432969	4.48177640538195	7.4024278181254e-06	0.000221730955347342	CTSB
237.501075088038	-0.818901019534714	0.182794432642669	-4.4799013169921	7.46775572766079e-06	0.000223239503385804	GAS2L3
848.2953674271	0.588903890312743	0.131475324315831	4.47919709175292	7.49243298416457e-06	0.000223529245649566	PRDX2
345.069297789677	-0.676217437244336	0.150999701487094	-4.47827002692541	7.52503783111518e-06	0.000224053870911667	ERI2
55.4859021132687	-0.820538830053871	0.18332206179134	-4.47594153172803	7.60753035329183e-06	0.000226058825259072	ZNF44
443.054113363828	-0.483571227696695	0.10806031148918	-4.47501234294624	7.64068986584983e-06	0.000226592784749268	NCOA3
67.7360902559909	-0.756368972127485	0.169107874537795	-4.47270107435736	7.72377144940959e-06	0.000228180286865164	ZNF419
64.6104275824703	-0.800908917855645	0.179071394838017	-4.47256759562367	7.72859580495503e-06	0.000228180286865164	PI15
643.718870677481	-0.463497681707184	0.103638604793284	-4.47224933828152	7.74011028717388e-06	0.000228180286865164	SMARCAD1
111.443573783182	-0.725818531153348	0.162333784662584	-4.47114895190785	7.7800485530376e-06	0.000228454693436342	ZNF211
241.652864598467	-0.569872472330135	0.127443692847791	-4.47156277094659	7.76500602764952e-06	0.000228454693436342	DLEU1
147.318650010629	0.657480315547741	0.147399713295492	4.4605264206294	8.17585783588265e-06	0.000239605641135288	CNN2
748.14101755991	0.487223869963768	0.109350157702446	4.45563024508441	8.36470938395467e-06	0.0002446595487852	PRDX4
178.264127758813	0.629764170108106	0.141430628542307	4.4528132031862	8.47524825277443e-06	0.000247407589406333	KCNQ2
811.273804685514	-0.431558846594043	0.0969353965922563	-4.45202538768505	8.50641056891496e-06	0.00024783227823536	MAML1
586.369667355842	0.415927784929832	0.0934691204356026	4.44989514174784	8.59122252798482e-06	0.000249815334210428	RAB1B
647.341490540417	-0.618174277727956	0.138978775749323	-4.44797613444919	8.66831579535001e-06	0.000251566666768942	ZFX
985.832538418441	-0.41653565527105	0.093666111921285	-4.44702621606732	8.70672155147912e-06	0.000252190612394979	ZFHX4
974.478848957863	0.56162182947289	0.126310195379998	4.44636973114702	8.73335858680339e-06	0.000252471918680903	PHB
46.4562066329342	-0.863574124703177	0.19425553442055	-4.44555738027828	8.76642773682219e-06	0.000252937722534191	ZNF221
191.036100710605	0.506815555754021	0.114084987079097	4.44243864797597	8.89449994546469e-06	0.000256137559240341	MCAM
1090.71595663845	-0.433034783245248	0.097495317233176	-4.44159571489546	8.92942113283945e-06	0.000256647736105137	CLSPN
254.582951795188	-0.631783722793755	0.142268892396635	-4.44077206303391	8.96367005965361e-06	0.000257136665922794	CHROMR
541.556029908301	-0.706313117391111	0.159116153999153	-4.43897806501074	9.03870268956049e-06	0.000258791416545439	GCC2
549.30150354468	0.75246703062424	0.16962335717969	4.43610504552811	9.16011614011093e-06	0.000261765234601599	H2AC21
352.462235762478	-0.475339268996449	0.107167353454572	-4.43548574891275	9.18649091784037e-06	0.00026201698856869	EED
100.093189090017	-0.730006268903259	0.164942537470073	-4.42582174434967	9.6075838307233e-06	0.000272983481910285	SYT1
102.899136468309	-0.781574039274898	0.176583484048161	-4.42608799734484	9.5957392233708e-06	0.000272983481910285	ZNF586
275.486732687796	0.561369748336338	0.127196218307965	4.41341539712414	1.01752492061511e-05	0.000288563103437558	HDAC6
876.531374830926	-0.529378860318313	0.119973823813668	-4.41245301258791	1.02205980457102e-05	0.000288751251984581	WDFY3
1983.14987913794	0.905140805175861	0.205123005159657	4.41267328582353	1.02102014756834e-05	0.000288751251984581	H4C4
172.750822850529	-0.66829814892792	0.151516451995256	-4.41072992488529	1.03022748218034e-05	0.000290508569975126	RORA
293.413056631149	0.532127858705001	0.120655588654173	4.41030427716202	1.03225469222786e-05	0.000290531004603074	OGDH
93.3356616006651	0.834794202065083	0.18938946182169	4.40781759468244	1.04417423353083e-05	0.000292231651811995	REEP6
277.938723101446	-0.558358242283822	0.126668298255288	-4.40803460672145	1.0431288064976e-05	0.000292231651811995	USP12
1910.3600961024	0.685803436045827	0.155587338576845	4.40783576812137	1.0440866470012e-05	0.000292231651811995	H3C10
1030.69111931347	-0.419269605478055	0.0951881278326292	-4.40464178700167	1.05958819664546e-05	0.000295990208414987	ATAD2
9171.50686452483	-0.612334756654713	0.139248061666412	-4.3974382790451	1.09536018952278e-05	0.000305136363982624	DDX17
750.74845555953	0.429351800554073	0.0976414655401932	4.39722814665593	1.09642080240455e-05	0.000305136363982624	PTOV1
1518.06552587665	-0.397178294230905	0.0904579440083455	-4.39075084653994	1.12959916857702e-05	0.000313280390964333	SETX
2180.35981939881	-0.454271640298275	0.103462331346939	-4.39069596039714	1.12988436239734e-05	0.000313280390964333	SMC4
809.404372255583	-0.474029905580883	0.108002876990965	-4.38904887339748	1.13847484170026e-05	0.000315076608787435	DGKH
111.229763314854	-0.922708086611608	0.210262136030474	-4.38837017463703	1.14203274324758e-05	0.000315475970944891	DNAH17
285.5555438814	0.49928996414083	0.113815483239144	4.38683692175468	1.15010953713284e-05	0.000317119851486333	ATP6V1F
237.708648905005	-0.524721495170294	0.119711454761959	-4.38321876727403	1.16938578274351e-05	0.00032183999485581	ZSCAN12
519.291230161642	-0.557122241125496	0.127138578886178	-4.38200777455808	1.17590612021033e-05	0.000323038519248204	UBR1
977.615720859267	0.444382980706784	0.101428715565327	4.3812344288297	1.18008817938758e-05	0.000323591459042731	PRELID1
543.21238933997	0.572121070375894	0.130722019855389	4.37662354826527	1.20531882924534e-05	0.000329903504144088	APRT
106.409396419372	0.614727684523974	0.140502091266469	4.37522088805151	1.21309573512094e-05	0.00033142397583881	AGTRAP
114.078925488242	-0.790926833828197	0.180852132649753	-4.37333429382304	1.22363131183458e-05	0.00033369119339372	AC004706.3
104.195092141584	-0.720947421194855	0.164874421902342	-4.37270628686047	1.22715771054411e-05	0.000334042181901214	SEMA3C
553.460406215954	-0.548076724767548	0.125526307957229	-4.36622994563257	1.26409404154582e-05	0.000343469778100892	AHI1
222.955207971627	-0.594399998823486	0.136171047343641	-4.36509823797902	1.27065640804449e-05	0.000344625120705448	RAB18
1124.98613910363	-0.356638664725597	0.0817221400677242	-4.36403971347356	1.27682382278601e-05	0.000345669345998166	TRIO
2178.33376577374	0.433145898067886	0.0993286638768976	4.36073416435665	1.29626775446739e-05	0.000350297574155617	CCT7
1771.84487115563	0.484307101101958	0.111077156150974	4.36009633199193	1.30005199066009e-05	0.000350684910391982	GPI
281.151813874822	-0.460154649471623	0.105582336378488	-4.35825409112067	1.31104121394243e-05	0.000353010862606123	VTI1A
13.5042360866326	-0.993114732976657	0.227922393128124	-4.35724949771999	1.31707103539915e-05	0.000353995470901785	AC025423.1
1129.62079296624	-0.614094081528822	0.140967952823339	-4.35626728791618	1.32299207856892e-05	0.000354947353165693	MMS22L
1543.83174817896	-0.522249158846186	0.11991658043984	-4.35510383076834	1.33003858993553e-05	0.000356197228834261	N4BP2L2
2137.43490331904	0.530224998825142	0.121779120188479	4.3539894031465	1.33682171453834e-05	0.000357372213544236	RPS14
18.8708989136353	-0.947956513823237	0.217904851739808	-4.3503231169683	1.35937072794959e-05	0.000362750145775027	AL360270.2
249.365354365014	-0.562215512683797	0.12925805861395	-4.34955869454102	1.36411769965756e-05	0.000363366852246284	RUNDC1
311.735456436109	-0.506316519495092	0.116430833305283	-4.34864636043209	1.36980388340149e-05	0.000364231096768271	USP49
133.725399240249	0.649916889131372	0.149503266413966	4.34717518031874	1.3790207632615e-05	0.000364731431304464	RHBDF2
625.460324723686	-0.489837992393228	0.112677275977157	-4.34726512639986	1.37845556138004e-05	0.000364731431304464	LMTK2
160.536199826387	-0.550193305578827	0.126550499726197	-4.34761859312462	1.37623659184522e-05	0.000364731431304464	ZNF875
209.631690317149	-0.739243255774515	0.170140688925612	-4.34489398416463	1.39342942636798e-05	0.00036789003102887	ARRDC4
177.374891749372	0.579198298905011	0.133396748334777	4.34192216928283	1.41241570732551e-05	0.000372243906469516	PEPD
292.599370554018	-0.51822545471207	0.11937539566746	-4.34114125288994	1.41744559966626e-05	0.000372910688010963	POLK
414.57699003484	-0.508368479020681	0.117154740388423	-4.33929073066272	1.42943313171907e-05	0.000375402359610094	ATG12
465.257944022326	-0.536990088311827	0.123789523529811	-4.33792838844322	1.43831999787682e-05	0.00037707239733442	LEMD3
277.099383279372	-0.812910505747061	0.187482142474333	-4.33593565242274	1.45141402214167e-05	0.000379837595934864	CELSR3
777.942511068065	-0.474404962815876	0.109443123728058	-4.33471694388644	1.45947794285495e-05	0.00038029050034245	BRIP1
539.457671868354	0.450887853222856	0.104005867090872	4.33521555883868	1.45617356908252e-05	0.00038029050034245	CYC1
68.6335148959493	-0.751961564346387	0.173482130693226	-4.33451884261271	1.46079276460564e-05	0.00038029050034245	ZNF155
2982.8815120035	-0.431628966205445	0.0996721174321136	-4.33048857920999	1.48778862865889e-05	0.00038664360581367	NUFIP2
380.026274492189	0.473165872170694	0.10930616957497	4.32881212479194	1.49915752463075e-05	0.000388920570346381	ECHS1
95.6375440203611	0.743916250547748	0.17190966228692	4.32736729658709	1.50902205771604e-05	0.000390800035328996	PANX2
807.3142607665	0.415999399453172	0.0961460233596393	4.32674576562677	1.51328455724503e-05	0.000391224709539412	CARM1
1102.32101094987	-0.556825276395421	0.128871204170412	-4.320788961195	1.55472313743188e-05	0.00040124230174864	PPP1R15B
129.007146972375	0.616516559713798	0.142874385174613	4.3150951023189	1.59534207726616e-05	0.000411014123775117	PC
338.550495438612	-0.543386676746697	0.125963009349887	-4.31385912063545	1.60429199553721e-05	0.00041260730512808	OTUD3
406.66637062998	-0.464623740471396	0.107720565489158	-4.3132315390431	1.60885470284951e-05	0.000413068599008711	CREB1
69.1817282808198	-0.741617540125233	0.172027935878833	-4.31102969605812	1.62496078807987e-05	0.000416486942882945	ZNF35
854.429117323317	0.445669622097362	0.103545144102126	4.30410934246998	1.67658849199653e-05	0.000428982341940175	SLC25A39
78.5752702266876	0.681302927363317	0.158308106058021	4.30365155852232	1.68005824309937e-05	0.000429134055005366	AC026403.1
639.652751289665	-0.49286400803277	0.114562844471716	-4.30212788714801	1.6916561961744e-05	0.000429370109922867	RABGAP1
269.911784242077	-0.565545720169618	0.131459284914242	-4.30205991565033	1.69217535850657e-05	0.000429370109922867	FAM184A
235.388854427961	-0.566646506245534	0.13168351849776	-4.30309360434634	1.68429648319109e-05	0.000429370109922867	HMBOX1
201.774927274088	-0.661858121765041	0.153848293906405	-4.3020179487183	1.69249597529427e-05	0.000429370109922867	FAM160B1
236.072822397176	0.597572208687716	0.13893666054559	4.30104053416219	1.69997957185455e-05	0.000430536422298037	MYH14
364.416185067918	-0.461857901200339	0.107394613658236	-4.30056858037703	1.70360437558604e-05	0.000430723160518931	FBXO38
1956.29045149024	0.557747543597904	0.129751033936856	4.29859806642724	1.71881848062926e-05	0.000433834437826509	HMGA1
21.9135204951998	0.913418069562559	0.212587582124625	4.29666709802028	1.73385280025697e-05	0.000436889902389074	RTN4R
159.342466311558	0.865248091532495	0.201455951406442	4.29497408982888	1.74713740532051e-05	0.000439494918636865	H2AC19
283.933294579289	-0.63335665270145	0.147533267898378	-4.29297514874889	1.762947451631e-05	0.000442725372659589	ZBTB6
297.989620359426	-0.60831571085887	0.141740141475485	-4.29176734640187	1.77256618100296e-05	0.00044439276843733	ELF1
199.329418634572	0.589767260756192	0.137454143388395	4.29064738404958	1.78153003051259e-05	0.000445890662167052	HSPBP1
150.807170474336	0.673627625223572	0.157061143960167	4.28895147608511	1.79518583805796e-05	0.000448555898598168	PLTP
763.499221711393	-0.454995947314321	0.106115911572015	-4.287725945845	1.80511607510932e-05	0.00045028288448839	GAN
112.083184154671	0.618014634436531	0.144159117986491	4.28703118518277	1.81076880794686e-05	0.00045093886991892	TPST2
546.14898620326	0.391500341418769	0.0913370629379446	4.28632505607015	1.81653131504001e-05	0.000451619960440863	COASY
637.251348551532	0.404483071294436	0.0943825173988885	4.28557197287894	1.82269625014882e-05	0.000451798049760513	CSK
66.6670400717143	0.726047889443272	0.169419735062056	4.28549772656256	1.82330512808091e-05	0.000451798049760513	ALKBH7
298.701736634609	-0.491559273040285	0.114818006173929	-4.2812037015837	1.85885104469122e-05	0.000459842139861673	ZNF561
132.845686015004	0.63050956352612	0.147382194867311	4.27805790308505	1.88530985252934e-05	0.000465615348844043	EFHD1
381.515562093105	-0.614582074539014	0.14367161416163	-4.27768615342217	1.88846017577865e-05	0.000465622486646117	FBXW7
92.3729031706785	0.665619627873054	0.155678851395897	4.2755944169986	1.90627989642492e-05	0.000468467499422909	IGDCC4
410.582129362929	0.693138336173057	0.162114642486889	4.2756059880841	1.90618088206166e-05	0.000468467499422909	H4-16
196.071124935361	0.542862625103286	0.127071933949836	4.27208910913084	1.93650157792549e-05	0.000475111744044647	COPS7A
361.99431704878	-0.676753690302967	0.158549678412714	-4.26840153242908	1.968787001622e-05	0.000482239666719135	RANBP6
268.695943431361	0.582317977575965	0.136449347198786	4.26764942105306	1.97543451544432e-05	0.000482284069834419	ITPK1
298.747906086621	-0.445911840585064	0.104478471580343	-4.26797821446078	1.97252585940357e-05	0.000482284069834419	HAUS3
36.2805070338247	0.860077753080735	0.201578172212279	4.26672066544486	1.98367279054558e-05	0.000483504036218437	SCUBE1
1642.4974510397	-0.628809701028484	0.147473676457023	-4.26387756876551	2.00909556646163e-05	0.000488901771042547	ZRANB2
738.814297344482	-0.5386620408762	0.126402946746159	-4.26146743206814	2.03088953615555e-05	0.000493400312880005	DMXL2
618.962676177248	0.540031046786194	0.126747778530474	4.26067464887642	2.03810744919412e-05	0.000494348761294775	BOP1
1250.40549334592	-0.412912253751542	0.0969328179959536	-4.25977767167338	2.04630345047769e-05	0.000495530983291813	NUP50
432.693388832405	0.503821579709809	0.118361897936677	4.25661964274475	2.07540994723928e-05	0.000501764832787169	KIF20A
1222.64386856171	-0.496227894926112	0.116608746884425	-4.25549461926676	2.08587381093315e-05	0.000503478634914074	ARID1A
389.206215267273	-0.513727030792935	0.120739292877195	-4.25484544882544	2.09193459046891e-05	0.000504125820452742	DSN1
136.524243805196	0.570719553516639	0.134261538218812	4.25080451995502	2.13004014835026e-05	0.000511863124616928	NPRL3
311.59857750277	0.424912712808131	0.0999626757146132	4.25071367658493	2.13090433992835e-05	0.000511863124616928	SHISA5
123.228434288025	0.671361694600291	0.158188809148842	4.24405302886247	2.19518441277243e-05	0.000526456043172448	AHNAK2
300.959155243622	-0.554111119120072	0.130599338409245	-4.24283251254853	2.20716162509291e-05	0.000528478811581236	FNIP2
248.824165791964	-0.512351148210663	0.120802699478199	-4.24122267485527	2.22305448994198e-05	0.000531431151065138	RAB9A
2193.86435802172	-0.558906800761937	0.131843759687922	-4.23916006404009	2.24357650599617e-05	0.00053462349424832	HELLS
355.730140523357	0.507852826927937	0.11979244167945	4.23943964917994	2.24078423815332e-05	0.00053462349424832	SLC37A4
363.390239933891	0.488857047594557	0.115333459565776	4.2386402821443	2.24877646622917e-05	0.000535007951303678	CYFIP2
408.116073190197	-0.465398077300783	0.109880888720917	-4.23547791356905	2.28066120774343e-05	0.000541729669361604	LPP
726.314938849679	-0.488165921934279	0.115284569814941	-4.23444284623607	2.29119045290756e-05	0.000543365468776184	DMTF1
132.13336519021	0.553101067060984	0.130710586048707	4.23149404941756	2.32144137089568e-05	0.000549340138908027	RRP9
935.237535582976	-0.678357396710713	0.160320021599339	-4.2312706170039	2.32374892841031e-05	0.000549340138908027	CASP8AP2
326.07209595804	-0.617822913139426	0.146130261079699	-4.22789166716445	2.35891313795435e-05	0.000556672935373216	CCDC82
232.51100917513	-0.447927029394373	0.105953647737115	-4.22757534979579	2.36223079768885e-05	0.000556672935373216	ZBTB38
398.605445372055	-0.466376074775942	0.110411144286927	-4.22399457761224	2.40009826303913e-05	0.000564530384370262	PVR
581.061160729966	-0.47019190516024	0.111330446146504	-4.22339010966952	2.40654735423124e-05	0.000564530384370262	ZHX1
1616.50030358221	0.53568954849082	0.126840133946905	4.22334423515399	2.40703746367605e-05	0.000564530384370262	H2BC4
733.192388157893	-0.55791107043071	0.132112476771843	-4.22300061328968	2.41071163668202e-05	0.000564530384370262	OTUD7B
325.967281362036	0.561242767142075	0.132921857392951	4.22235122311673	2.4176698094117e-05	0.00056476927476948	TUBA1A
105.722796786586	-0.624614393334715	0.147935802498989	-4.22219897268602	2.41930392557282e-05	0.00056476927476948	ZNF611
134.754279916295	-0.671515281641562	0.159087961088581	-4.22103141586972	2.43187038127263e-05	0.00056681578871006	ZNF254
577.586503986329	-0.644780878210052	0.152815086552178	-4.2193535517836	2.45003808307109e-05	0.000570159408505014	SLC7A11
657.850311379249	-0.43814696725646	0.103879239396848	-4.21784920452311	2.46643668351539e-05	0.000573081557756994	EDRF1
735.332749169706	-0.543499220121066	0.128886579251166	-4.21687985885583	2.47705859477986e-05	0.000574654479911837	C2CD3
200.932955613596	0.574372170709061	0.136246310176952	4.21568973106933	2.49015931295599e-05	0.000576796684337959	GM2A
290.753917627533	-0.526375432206214	0.124980880345271	-4.21164765964247	2.53514754166827e-05	0.000586306912853729	C2orf49
502.584816000607	-0.496251225325589	0.117854696991812	-4.210703841189	2.54576301500439e-05	0.000587593968340688	BTBD7
166.166333586488	-0.577596622375289	0.137181584845313	-4.21045305043379	2.54859085282849e-05	0.000587593968340688	SPATA2
1134.12331534799	0.456613904943096	0.10848823740979	4.20887937572753	2.56640342458856e-05	0.000590787652539931	STOML2
665.859061989288	0.455943592324774	0.108338011529835	4.20852834463565	2.57039289952832e-05	0.000590794312515624	ALKBH5
282.036322109401	-0.579882777423728	0.137852604341174	-4.20654205406642	2.59307847986057e-05	0.000595091564370462	NRIP1
430.645996571315	0.424112866756737	0.100840435906923	4.20578176742707	2.60181206316957e-05	0.000595264272182522	GYS1
165.357596852659	0.769887474548413	0.183052115406206	4.20583762629553	2.60116944879557e-05	0.000595264272182522	TUBB4A
170.013474018348	-0.60134121638793	0.143125478610564	-4.2014966323651	2.65156192452358e-05	0.000604964246278654	ZNF614
296.373795120197	-0.69040527129547	0.164326183746892	-4.20143190545268	2.65232028602427e-05	0.000604964246278654	MTF1
153.090241106053	-0.705614492172819	0.16801585627442	-4.19968988534237	2.67280800683225e-05	0.00060870651966285	ERVK3-1
439.404027885028	-0.483904293480028	0.11542714416322	-4.19229200365351	2.7615023114882e-05	0.000627947103360815	THUMPD1
241.884384954358	0.499316094616664	0.119207572405085	4.1886273207537	2.80646842167247e-05	0.000636233083528327	EHD4
104.31336616598	0.660205769569918	0.157618656319244	4.18862706349128	2.80647160261205e-05	0.000636233083528327	TYSND1
461.614639347321	0.405222734386452	0.0967692589555463	4.18751511337503	2.82025246131596e-05	0.000636296810788676	ERCC2
1183.92105140869	-0.414496321255979	0.0989987173484848	-4.18688577344809	2.8280806164302e-05	0.000636296810788676	FAF2
836.362183835241	-0.501098080068185	0.119678740142177	-4.18702669724704	2.82632591818868e-05	0.000636296810788676	NUP58
341.892663186084	0.588336318512232	0.140489041013294	4.18777375280509	2.81704130575481e-05	0.000636296810788676	COL6A1
138.130391902748	0.597263419612488	0.142613012675932	4.18800085914799	2.81422451782491e-05	0.000636296810788676	SLC43A1
228.344729214322	0.587170457939932	0.140268051835446	4.18605983512742	2.83838554343643e-05	0.000637653571557849	FGFRL1
169.704643551524	0.580733075633223	0.138745612918785	4.18559595086552	2.84418890013995e-05	0.000637996478547183	CORO1B
112.54346996548	0.604282429623898	0.144384013875603	4.18524470544593	2.84859060721305e-05	0.000638024415732688	ENDOG
147.964283998836	-0.598989199667332	0.143133773772363	-4.18482084193457	2.85391096627957e-05	0.000638257719400184	ZNF585B
226.286368192242	-0.575908698842285	0.137672386780594	-4.18318235275531	2.87456634715336e-05	0.000640107848311838	MBNL2
1959.58044292347	-0.456817635956736	0.109204388724987	-4.18314356492719	2.8750570380702e-05	0.000640107848311838	WDR26
579.527782825639	0.441756444614483	0.105596146864863	4.18345231081037	2.87115340906584e-05	0.000640107848311838	GRINA
430.991898776139	-0.644391526514208	0.15414692791823	-4.18037216321324	2.91032387991248e-05	0.000646994058370408	AC110079.1
130.229050852685	0.560158194312001	0.134030912543793	4.17932090202682	2.92380873116544e-05	0.000649024625636828	ISOC2
72.1848775528701	0.763146776646481	0.182701322742387	4.17701834442947	2.95355213987756e-05	0.000652713144748941	ATP1B2
374.456446823912	-0.618816808747381	0.148130432558167	-4.17751300702093	2.94713815569626e-05	0.000652713144748941	ZNF805
30.9942858407614	-0.83214995284015	0.199208857720331	-4.17727385399902	2.95023745031116e-05	0.000652713144748941	AC007066.2
185.553730441206	0.511794655538197	0.122625573917729	4.17363718828803	2.99775010131261e-05	0.00066150056599527	AKR7A2
147.664905110731	0.667056525322558	0.160012517435112	4.16877714328232	3.06238234017841e-05	0.000674764510612132	ADGRA2
281.830618655787	0.553541781171232	0.132796984424407	4.16833095699043	3.06838194794211e-05	0.000675089284918178	PDLIM7
72.2077695328859	-0.889899618555511	0.213543051117283	-4.16730778126213	3.08218220099586e-05	0.000677126831991978	H2BC19P
259.672863635121	0.611294646039554	0.146776747327934	4.16479215657898	3.11636331977029e-05	0.000683629288838434	UCP2
325.013790715743	0.596615667786737	0.143307677744108	4.16318006947305	3.13845664164809e-05	0.000686932839996151	ISYNA1
152.278297549389	-0.529066372083454	0.127087099070147	-4.16302186417389	3.14063281408711e-05	0.000686932839996151	ZNF189
256.3059741541	-0.462187145812015	0.111043640145787	-4.16221176832115	3.15179846829089e-05	0.000688365706464059	POLR1C
282.748982713702	0.539812168559482	0.129773055934808	4.15966291824597	3.18717614597792e-05	0.0006950746574496	HDHD5
2329.13303016394	-0.394419051425967	0.0948468364461845	-4.15848399592914	3.2036667336788e-05	0.000697651046223162	RBM39
433.321546999094	-0.536949231213068	0.129329707228197	-4.1517857166849	3.29891076475618e-05	0.000717344779560758	BRPF1
435.35414602944	-0.435734247037856	0.104997462376443	-4.14995026713727	3.3254751995662e-05	0.000722068610653988	LIN54
114.68315500473	-0.70617510035104	0.17018226759351	-4.14952221718999	3.33169951462404e-05	0.000722368628773937	RRN3P1
165.677684867115	-0.553610362105443	0.133594926814846	-4.1439474934008	3.41377939098695e-05	0.000739090670179278	DISP1
15.0054745300278	-0.923226027990396	0.222885390026877	-4.14215587607186	3.44056370426601e-05	0.000743809982268639	LRIT3
600.255086484066	0.501916870030565	0.121233993083494	4.14006713187195	3.47204198564121e-05	0.000749528947898841	GPX1
135.763269113313	0.597659691915077	0.144440178539277	4.137766222385	3.50703423235089e-05	0.000755988867687547	KCNG1
979.669774697214	0.408061420780588	0.0986499576234901	4.13645814565887	3.52707652273135e-05	0.000759212128276819	PPIB
167.351695382516	0.542276871143445	0.131132864374644	4.13532392302643	3.54454302975211e-05	0.000761872454968476	CRABP2
226.077158925474	0.506545353517161	0.122506678420747	4.13483868836472	3.55204047929253e-05	0.000762002843801215	HPS1
331.564394445004	-0.602190292518324	0.145645729284998	-4.13462375776199	3.55536622166418e-05	0.000762002843801215	ZNF646
436.864302105469	-0.469133442351624	0.11354515966916	-4.13169036635777	3.6010528408528e-05	0.000769583169441278	RNASEH2B
406.96836442917	0.503360677107674	0.121821024131982	4.13196885097869	3.59669169966054e-05	0.000769583169441278	CCDC85C
199.20361585249	0.604307039856646	0.146300622376218	4.13058420423287	3.61842525884292e-05	0.000771196025288059	RAB3D
378.886574804439	0.584278443254395	0.141486565325187	4.12956835803818	3.63444932478049e-05	0.000771196025288059	JUP
63.7072767822694	-0.706951003809086	0.171185732639575	-4.12973086546614	3.63188139612239e-05	0.000771196025288059	ZNF10
143.56167209172	-0.703139905343075	0.17025062682153	-4.1300282910568	3.62718596325785e-05	0.000771196025288059	C2orf49-DT
39.9589822673752	-0.848427494421217	0.205427278498855	-4.13006247573857	3.62664666200748e-05	0.000771196025288059	AC013394.1
97.0773164128429	0.622703107612667	0.150913574826129	4.12622329257059	3.68769230043314e-05	0.000781382188147174	S1PR2
36.3391126586645	-0.859219759525134	0.208283996078652	-4.12523177825279	3.70361584859073e-05	0.00078364308671529	ALDH8A1
11.7674585936272	-0.908652187435645	0.220350914021614	-4.12365971555043	3.72899677547015e-05	0.000787895820108898	SCG2
286.80566310696	-0.523997762469202	0.127094701421448	-4.12289227331058	3.74144701649319e-05	0.000789408276450197	KIAA0753
657.28827479187	-0.354112971592577	0.0859075428113892	-4.12202421352029	3.75557714012536e-05	0.000791270398294492	HDGFL3
327.745966587826	0.528527621778473	0.128262003401076	4.12068740362462	3.77743661702685e-05	0.000794753484008315	STEAP3
144.614464967783	-0.586308730958098	0.142370989046531	-4.11817558397711	3.81883690530775e-05	0.000802167629265203	ZNF175
166.858836391951	-0.504464931057256	0.122505432445391	-4.11789845550017	3.82343088025447e-05	0.000802167629265203	CPEB2
59.6017307825723	0.710753873842356	0.172705833814613	4.11540165229913	3.86505773956469e-05	0.000809433200578604	RHPN1
333.493198598971	-0.585666634510361	0.142318883236604	-4.1151716567133	3.86891380312761e-05	0.000809433200578604	CEP97
311.863591787679	-0.511140275534303	0.124311997779273	-4.11175336785979	3.92665639339312e-05	0.000820303411867004	TUT7
383.581611504653	0.490171243157285	0.119221098649403	4.11144712395871	3.93186927321115e-05	0.000820303411867004	COMT
442.55804138901	-0.526589120095602	0.128101936667698	-4.11070381755114	3.94454915705521e-05	0.000821799438209393	CACNB4
481.246490634443	0.364645654001755	0.0887284247350544	4.10968249566694	3.96203494902872e-05	0.000824291148321638	AMPD2
142.645556759628	-0.71092029075803	0.173059848322662	-4.10794472344938	3.99195609429147e-05	0.000829359457639915	CHIC1
420.705796338143	-0.51302795559947	0.12496442226104	-4.10539212935179	4.03629603080925e-05	0.000837405116711843	CENPK
495.789841448549	0.460972710322435	0.112352248156275	4.10292377666758	4.07961683048245e-05	0.000845217281393148	BCKDK
149.536491433575	-0.64815985869652	0.1580091457506	-4.1020401421546	4.09523201433872e-05	0.000847275672092798	HELQ
376.03573396219	0.566306926520139	0.138100358090267	4.1006912244933	4.11917888409417e-05	0.000851049742576631	RBM42
455.077354105826	-0.516454934014794	0.126023226871091	-4.09809323913817	4.16567489413273e-05	0.000859465731615186	PRDM2
58.0352063677198	-0.73223871653608	0.178754757145157	-4.09633135492706	4.19749014181383e-05	0.000863640833730164	ZNF112
179.418601917725	-0.551266912665144	0.134574210590216	-4.09637857244264	4.19663451267259e-05	0.000863640833730164	MAFK
102.773434529709	0.648716644830876	0.158494295700372	4.09299679817658	4.25833602908113e-05	0.000873749636118339	B4GALNT1
94.2480388322053	0.681569487949412	0.166510735890061	4.0932465063359	4.25375075758722e-05	0.000873749636118339	IGDCC3
1641.67827054431	-0.476407674125544	0.116415639995657	-4.09229957541202	4.27116363455701e-05	0.000875177856273171	KAT6A
603.687539256924	0.465357290963243	0.113736587906512	4.09153553424471	4.28526266807422e-05	0.000876862321257381	PTPRU
402.488171618329	-0.530323180850252	0.129645474477924	-4.09056454138364	4.30324434627403e-05	0.000878132639033786	ZNFX1
87.6672649522976	0.612079402153583	0.149629446288372	4.09063468011475	4.30194306236102e-05	0.000878132639033786	COL2A1
47.7724900735706	-0.72744661296184	0.177880886101184	-4.08951534313836	4.32275474839961e-05	0.000879707129357122	ZNF684
219.431021206898	0.49547412521431	0.121151158944037	4.08971841072673	4.31897206129407e-05	0.000879707129357122	TIMM17B
938.163869977394	-0.475624889455658	0.116391126463904	-4.08643600165827	4.38050244944144e-05	0.000889638191204477	RPRD2
4471.20534870347	0.368967862767646	0.0902943582569497	4.0862781450606	4.38348240621633e-05	0.000889638191204477	FASN
263.817444867698	-0.518495104001611	0.126912263286454	-4.08546101515276	4.39893863756077e-05	0.00089156206055019	PMM2
517.131637116632	-0.463418220051347	0.113450980740127	-4.08474406327842	4.41254253745916e-05	0.00089310579418288	POLD3
88.8908174975461	0.624971546003091	0.153099140589328	4.08213621315817	4.46236286309104e-05	0.000900752344005695	TMEM205
46.4230980416618	0.802568328160529	0.196605074136962	4.08213435835044	4.46239848642628e-05	0.000900752344005695	KHK
339.444717530658	0.469155259983717	0.114971817082542	4.08061098701167	4.49174753251353e-05	0.000905451323547355	APEH
1558.16664816954	-0.522209225055481	0.127996029703932	-4.0798861204008	4.50577689843828e-05	0.000905831185903016	RC3H2
143.196899638854	-0.615562396622102	0.150874647928373	-4.07995912550091	4.50436204798975e-05	0.000905831185903016	RGS17
186.09235490199	0.645933487320768	0.158358286107019	4.07893709385214	4.52420757837197e-05	0.000908312307490911	SLC9A3R2
449.235955233047	-0.641138477177662	0.157218936721692	-4.07799779432807	4.54251974115701e-05	0.000910762997027408	RICTOR
130.873802224222	0.582863862567719	0.142975176365582	4.07667874510859	4.56835403300979e-05	0.000914713249804121	DPP3
1172.73960902495	0.461390714022487	0.113193823508902	4.07611210329157	4.5794947500997e-05	0.00091571478803267	PPP2R1A
34.8063415733981	-0.820820605567394	0.201427832811929	-4.07501085678555	4.60122003832078e-05	0.000918827300021835	YY2
309.707468682607	-0.637642047254633	0.156550457796764	-4.07307686115123	4.63961046028653e-05	0.000925254936311419	ZNF107
322.816573549137	0.541893777264603	0.133094979072293	4.07148174214944	4.67150244616451e-05	0.000930371188109961	DPYSL5
285.282156058858	0.459952346829614	0.113025300947477	4.06946358889461	4.71215028856145e-05	0.00093626795369656	MCRS1
1276.2959627145	-0.399779902469895	0.098240774209681	-4.06938876129601	4.7136638280225e-05	0.00093626795369656	GIGYF2
329.771245808497	-0.520289505954245	0.127945610555893	-4.06648968803005	4.77265960778189e-05	0.000945468305036951	IKZF5
246.437124955009	0.615746859006061	0.151414779961813	4.06662321314573	4.76992707823369e-05	0.000945468305036951	ASS1
498.14867434292	-0.856245977339617	0.210614973775816	-4.06545632529921	4.79385714126038e-05	0.000948408050081978	MAFG
94.8922494063567	-0.683977295254826	0.168271229317866	-4.06473107748434	4.80878753797884e-05	0.00095010177091431	LINC02864
23.3761127577721	-0.893835882076571	0.220104933513527	-4.06095341802794	4.88727229235261e-05	0.000964331227315132	LINC02641
190.55079452724	0.566413462366149	0.139515162174823	4.0598702932115	4.90999836551319e-05	0.000967535609225366	SSBP4
366.692515623581	-0.492516948928818	0.121350734646396	-4.05862354574089	4.93628157925809e-05	0.000971431560920751	LIN9
256.409316359102	-0.624611806751854	0.153966392235132	-4.0568061489547	4.97483390733881e-05	0.000977728555939039	TTPAL
150.563813806177	0.599428468184748	0.147876023380276	4.05358796160799	5.04380224079251e-05	0.000989978921393446	IGFBP2
1680.87685120467	-0.368644272358971	0.0909615879905009	-4.05274666486109	5.06198076850561e-05	0.000992241355109044	TASOR
416.971693838549	-0.52452815663736	0.129678470578928	-4.04483608031226	5.23597465027112e-05	0.00102500044433195	FRS2
2346.89009313361	0.643217209215905	0.159065602984179	4.04372282346852	5.26091100020265e-05	0.00102853223315889	H2AC11
56.1288813001193	0.792565222239056	0.196048641446774	4.04269683477625	5.28399220519913e-05	0.00103169256184497	RAB3A
1241.22710179941	-0.45505162637857	0.112583031216182	-4.04192018515456	5.30152791716526e-05	0.00103376329333796	KANSL1
131.211174157586	0.570097690990117	0.141097777602108	4.04044415637629	5.33500677261192e-05	0.00103893336849937	FKBP9
184.266842196875	0.515654767237829	0.127857124080598	4.03305463771244	5.50564721457645e-05	0.00107076583441769	RNFT2
364.547004280094	0.484919876555015	0.12026532679557	4.03208380566156	5.52844641935147e-05	0.00107379993798784	RNF187
210.30885224447	-0.488773957343689	0.121235816702597	-4.03159702006789	5.53991182380911e-05	0.00107462762907361	SLX4IP
212.860812260414	0.532518611463483	0.132118852702913	4.03060275327188	5.56340011125691e-05	0.00107778233064441	AGRN
126.678757247897	0.567080830524842	0.140755308581984	4.02884151395642	5.60523888715482e-05	0.00108447922801152	CNPY3
621.147837957995	-0.507290168992094	0.125927423102855	-4.02843285832786	5.61498913756677e-05	0.00108495845809694	RPS6KB1
5754.89430505815	0.413130904403899	0.102599373541318	4.02664158799691	5.65791751799045e-05	0.00109183901184817	ENO1
512.320033704721	-0.509074467116909	0.126457006219443	-4.02567230030343	5.68127625346514e-05	0.00109493020507674	INO80
401.441252020473	0.420664455966458	0.104541283267442	4.02390752072838	5.72404018254326e-05	0.00110174848261933	PPP2R5D
166.150068681547	-0.569594189853378	0.141574388368495	-4.02328554209125	5.73918442314075e-05	0.00110323987164936	LONRF3
1104.05512345032	-0.472785351517358	0.11754391825381	-4.02220173141142	5.76566429548085e-05	0.00110690365888916	NHLRC2
650.331743433323	-0.505349811230968	0.12565257023615	-4.02180242140068	5.77544945269271e-05	0.00110735706279971	ZCCHC8
1944.40089574141	-0.462585393162927	0.115051449031838	-4.02068289496223	5.8029675650668e-05	0.00110978034830899	MED1
711.622096628784	0.487312657975445	0.121198690417274	4.02077494647574	5.80070024927418e-05	0.00110978034830899	RPS26
689.919259689979	-0.39341807053067	0.0978777171558662	-4.01948555772064	5.83253567905033e-05	0.00111400684666317	RNF169
58.4714678265383	-0.710449714771697	0.176777589039232	-4.01889016946615	5.84729178909062e-05	0.00111539707951234	ZNF568
50.7239261556656	-0.879458103679229	0.218863839848001	-4.01828874194114	5.86223346714038e-05	0.00111681911404001	RIMS2
184.106274153418	-0.611602058652474	0.152258096863878	-4.01687707419105	5.8974466654692e-05	0.00112209453965311	TRAPPC13
193.809416220246	-0.479342431813624	0.11946826383485	-4.01229930382394	6.01301941622875e-05	0.00114262688703037	R3HCC1L
32.0023797389246	0.83008611211299	0.206960669500348	4.01083990555798	6.05031273947645e-05	0.00114825082868664	PIK3CD
220.177505984244	-0.625541368210764	0.156049720285355	-4.00860294441341	6.10790122340867e-05	0.00115770727509005	BTG3
732.569499461578	-0.655692473415479	0.163658548217347	-4.00646639333916	6.1633890023412e-05	0.00116674205263863	ZNF644
169.127138654844	0.571955042264959	0.142872004825426	4.00326882067503	6.2473246347196e-05	0.00118113233936771	TMCC1-AS1
1041.68994128591	0.491895382948457	0.122893817515629	4.00260479243313	6.26489040700915e-05	0.00118295405318171	ARHGDIA
352.930996617745	0.442929060272869	0.110734880849797	3.99990551191965	6.33677791683986e-05	0.00119501537529077	LASP1
305.408654292929	-0.437651630579809	0.10944881597529	-3.99868766674112	6.36946668325622e-05	0.00119963762836104	MAP3K20
1154.80320662646	-0.48204849666754	0.120560528552887	-3.99839402210383	6.37737238915537e-05	0.00119963762836104	KIF5B
15.7260267656833	0.901362410811921	0.225485919174624	3.997422163261	6.40360374372989e-05	0.00120154159805307	TRIM7
1721.67654333797	0.352944720141649	0.0882895888041666	3.99758029142607	6.39932877540397e-05	0.00120154159805307	RPN1
303.444235772997	0.4889141020964	0.122475860944027	3.99192214962129	6.55398905139406e-05	0.00122821425476941	NAGA
328.768194136102	-0.504263600989358	0.126401046559672	-3.98939419185349	6.62422593208798e-05	0.00123981904929682	ANKRD18B
491.024755526352	-0.445996429351293	0.111900862424256	-3.98563889222195	6.72987964199395e-05	0.00125801522079729	FYCO1
557.258199118705	-0.454512253883119	0.114113695364483	-3.98297726168091	6.80572693355536e-05	0.00127060110973523	DENND4A
333.804989383452	-0.426299275464655	0.107048549614651	-3.98229847110706	6.82519916803383e-05	0.00127264369986951	REV1
243.311061652646	-0.666228012209571	0.167326357195515	-3.98160829755654	6.84505198359941e-05	0.00127475206541014	NECAP1
944.738735586448	-0.345530371529099	0.0868298500248892	-3.9793961573129	6.90905297863704e-05	0.00128506662446794	TANC2
45.7869191741004	-0.883772384372967	0.22212413663431	-3.97873188282978	6.92838183853268e-05	0.00128705693506092	AC010168.2
12.3685081619751	-0.887714754292651	0.223134282154206	-3.97838801694829	6.93840763051626e-05	0.0012873162515474	PRECSIT
849.716782968974	-0.38030662082826	0.0956073260664498	-3.97779789975442	6.9556451505728e-05	0.00128891128833658	AFF1
216.653947719968	0.634452074138109	0.159511611965234	3.97746638204865	6.96534665914494e-05	0.00128910764410006	S100A11
129.647307560538	0.570991720698055	0.143616089720276	3.97581999210664	7.01371643939599e-05	0.00129645115398352	STX10
377.016167761108	-0.458289295125441	0.115296376438055	-3.97488029792216	7.04146626281624e-05	0.00129996970597067	RPAIN
61.2992267302887	-0.821234825771732	0.206754427085486	-3.97203018744639	7.12626864140404e-05	0.00131399937359486	ZFP37
3945.70221581255	0.515031306512634	0.129694567412893	3.97110932852716	7.15387381008948e-05	0.00131583644420598	PKM
336.5973976841	0.498204347967489	0.125451534023425	3.97128940547242	7.14846758610133e-05	0.00131583644420598	VPS51
82.3050916012797	0.679762865143266	0.171247074633264	3.96948599909821	7.20278387525737e-05	0.00132320107225633	SLC29A4
118.328901752122	0.538815739419644	0.135785899785821	3.96812732595602	7.24396296831313e-05	0.00132912909715039	RASGEF1A
37.3374179933776	0.750871853220731	0.189241269080787	3.9678018270961	7.25386130188856e-05	0.00132931018476992	HDAC11
442.81837329761	0.421054977749898	0.106155459351148	3.96639965879761	7.29664730377796e-05	0.00133551028012829	TRAF7
510.757734334069	0.541283432297756	0.136487666245553	3.96580472937343	7.3148731102412e-05	0.00133720541893956	GAA
205.599246374001	0.494243275670996	0.124704089778242	3.96332852073976	7.39119594914914e-05	0.00134950391644379	KIF26A
188.640377037829	0.482305405408594	0.121737675908943	3.96184173722312	7.43738349018441e-05	0.00135462087329769	ILVBL
285.252367527277	0.5670912001616	0.143133897021872	3.9619629728585	7.43360705776865e-05	0.00135462087329769	STMN3
353.554361331875	-0.492908256554697	0.124430290765589	-3.96132045920614	7.45364173449193e-05	0.001355926509188	THUMPD2
181.09554423938	0.54535424789467	0.137686177549302	3.96084964810204	7.46835483854064e-05	0.00135694822322181	GLDC
166.334412890041	-0.574249243876498	0.145032294849728	-3.95945775023069	7.51201320031235e-05	0.00136322020570632	NEDD4
2144.58171710323	-0.650985434840881	0.16443784981074	-3.95885397182056	7.53102631048469e-05	0.00136500995715067	JUN
1012.74241489686	0.395644835443264	0.0999506890308674	3.95840027997284	7.54534309822124e-05	0.00136594518199231	PSAP
111.282907495412	-0.616989856837542	0.155898791270391	-3.9576307924507	7.56968405608622e-05	0.00136869063108652	ZNF845
922.237674566263	0.430507424581095	0.10879665096701	3.95699151356815	7.58996261460441e-05	0.0013706957908239	SNRPB
24.9149989252194	-0.805453453202581	0.203688896372373	-3.95433166729959	7.67488837335823e-05	0.00138435683029486	ZNF222
140.604871155767	-0.563738042033077	0.142676277121464	-3.9511687114821	7.77704734588422e-05	0.00139825148770872	ZNF304
885.314114046223	0.549394714654456	0.139049370151844	3.95107661440327	7.78004112621997e-05	0.00139825148770872	PLK1
112.606917102951	0.578616982623775	0.146426877986725	3.95157631289683	7.76381060528801e-05	0.00139825148770872	MFSD3
578.730033167556	0.393228281213148	0.0996296186508291	3.94690139878274	7.91691414537545e-05	0.00142113848744363	TP53
129.258175994002	-0.610075433736717	0.154665223947693	-3.94449002927148	7.99699807108584e-05	0.00143378870464408	ZNF766
224.062435885064	0.566700601039977	0.143717118633908	3.94316701049051	8.04126153336254e-05	0.00143535202793639	CAPN1
880.77129618599	-0.406865850842109	0.103170991023074	-3.94360708186968	8.02651268220838e-05	0.00143535202793639	CSPP1
356.226415083608	0.478667140803667	0.121398491227557	3.94294143167251	8.0488316629994e-05	0.00143535202793639	MXD4
401.266539461631	0.472519523939339	0.119843869031808	3.94279263308771	8.05382883544119e-05	0.00143535202793639	LLGL1
1349.55142960466	-0.371729419366112	0.0942635079008605	-3.94351353608726	8.0296456973702e-05	0.00143535202793639	MGA
338.333397526402	0.391467942301581	0.0993670294119116	3.93961603379334	8.16121223934136e-05	0.00145275421210328	ERBB2
889.76590874229	0.467619193248815	0.118721328224327	3.9387968467236	8.18912315961557e-05	0.00145598510336097	GPS1
45.3909592241204	0.742794200166352	0.188673335723818	3.93693256822289	8.25297855636919e-05	0.00146559144196856	F12
769.471231119796	-0.380300201788513	0.0966341653417537	-3.93546320231104	8.30363869978062e-05	0.00147283446473992	AP3M1
896.474615410038	-0.366711891385916	0.0932092396102597	-3.93428691103228	8.34440601229071e-05	0.0014783076542202	RFC5
121.073080103806	-0.576218700109081	0.146562096110396	-3.93156699720678	8.43939695591632e-05	0.00149336280416849	ZNF234
280.194864062336	-0.54938579322037	0.139756789517627	-3.93101326323097	8.45886048395723e-05	0.00149503343411363	ZBTB2
278.534489581233	0.434872938484971	0.110654834711953	3.9299949217492	8.4947655654688e-05	0.00149960257917276	DPYSL2
612.529142834128	-0.370503692604565	0.0942975100430837	-3.92909306338295	8.5266838431521e-05	0.00150345795376241	AEBP2
62.2425656327521	0.711371386631658	0.181195502060191	3.92598810976749	8.63744223224232e-05	0.00152118920635607	STN1
130.421980922282	-0.627878591926443	0.159997423603597	-3.92430439056349	8.69807008657493e-05	0.00153006027690375	CENPQ
3830.86672552572	-0.330651956067913	0.0842810459117292	-3.92320660583896	8.73781574021693e-05	0.00153343526349195	DDX5
258.2421270438	0.584920252103686	0.149085799295481	3.92338005945422	8.73152440212771e-05	0.00153343526349195	METTL26
68.5681229374409	-0.657874893655715	0.167705844426465	-3.92279050205776	8.75292571055451e-05	0.00153428193683128	ATG4A
493.770912006789	-0.389765173224807	0.0993984774829557	-3.92123886698005	8.80948815425261e-05	0.00154238421123223	GGNBP2
715.121762883133	0.39966916206079	0.101969840520457	3.91948403587637	8.87387385794931e-05	0.00155120595264614	NSMF
482.322468601434	-0.486930410422376	0.124239144498927	-3.91929944774034	8.8806722769981e-05	0.00155120595264614	MIGA1
225.063589696863	0.51160387221464	0.130610477132652	3.91702016136914	8.9650253711728e-05	0.0015641085785004	MARK4
214.93369470391	0.486279385010134	0.124205328559808	3.91512498415863	9.03573886457763e-05	0.00157130190933933	NID2
168.799513059201	-0.513264773263663	0.131109232929905	-3.91478740126618	9.04839002562505e-05	0.00157130190933933	NFYB
306.164028855703	-0.662100092141767	0.169121078033182	-3.91494720730116	9.04239909572585e-05	0.00157130190933933	LINS1
28.2116781257453	0.798530023207874	0.203964351970812	3.9150469946932	9.03866009073073e-05	0.00157130190933933	TNFAIP8L1
491.339241612144	-0.398227895219147	0.101763211706859	-3.91327954906032	9.10510241558023e-05	0.00157931177596756	ANKRD13C
380.350374251006	-0.479626103183088	0.122662761516999	-3.91011988684618	9.22503236857292e-05	0.00159825560792105	SAMD8
2426.37292121598	0.45585286973844	0.116596984647358	3.90964544338042	9.24316893610675e-05	0.00159954003503369	CFL1
42.1866066075291	0.736510548288774	0.188533090058158	3.90653199425936	9.36302509092904e-05	0.00161840376919338	EPHA8
70.4806160811118	0.676153195242824	0.173200882901996	3.90386690826176	9.46678537512851e-05	0.00163444487778694	ACSS2
152.954455182583	-0.586895089374765	0.150355997032384	-3.90337000823692	9.48625098465678e-05	0.00163591220737717	IFRD1
17.3895431956177	0.887097854745676	0.227345706750758	3.90197759801206	9.54099894288762e-05	0.00164345359389209	ATP1A3
351.22074079673	-0.442972619211167	0.113566252810581	-3.9005656015613	9.59682160239918e-05	0.00165116248953851	SASH1
81.498502946268	0.66330292712313	0.170086046203689	3.89980802028158	9.62689922393715e-05	0.00165442921340404	HSPG2
207.28166233422	-0.745729482144232	0.191258942393113	-3.89905681174092	9.6568117068207e-05	0.00165766007169902	CREBRF
336.399537212207	-0.438572324365467	0.112537686146211	-3.89711517433961	9.73453311756134e-05	0.00166670771232135	DOCK3
2934.14772943239	0.329172320462168	0.0844655176781746	3.89712073649227	9.73430963013937e-05	0.00166670771232135	UBA1
909.538296453379	-0.40935729061256	0.105054296683752	-3.89662587380753	9.75421219317916e-05	0.00166670771232135	TGOLN2
168.902874357524	-0.692966647174253	0.177828606679665	-3.89682323959577	9.74626986446594e-05	0.00166670771232135	PYGO1
2965.44993598237	0.516613369940972	0.132593536630333	3.8962183457047	9.77063114386078e-05	0.00166760302943903	ATP5F1B
339.188050492509	0.456634727049798	0.117230308220726	3.89519343572848	9.81203927724068e-05	0.00167275645598399	LMF2
676.40736309758	-0.375568313566531	0.09649955219401	-3.89191768280396	9.9454991347723e-05	0.00169357318028994	SMARCA2
123.463743882513	0.531178813907229	0.13661032224781	3.88827729242651	0.00010095824734602	0.00171721114670533	LIMD2
189.916941425415	0.468876454693559	0.120609105881977	3.88757093641323	0.000101252402286967	0.00172025294409417	MYADM
471.643913901831	0.424885631944815	0.109481846484779	3.88087747500576	0.000104080268740862	0.00176628597133952	NDUFAF3
4611.93586948128	0.500507321384752	0.128980122669218	3.88049965395328	0.000104242093306471	0.0017670219384689	CKB
303.988701618299	0.415577194520087	0.107105579907559	3.88007043964251	0.000104426218212631	0.0017674134612609	COX6A1
890.737792383136	-0.543909960353582	0.140186822798723	-3.8798936269104	0.000104502156789711	0.0017674134612609	PURB
326.779954127247	0.511726443292198	0.131923188402191	3.87897267713171	0.000104898535121319	0.00177210809558858	CDIPT
233.661857005991	0.516507462389266	0.133175866207825	3.87838635555213	0.000105151627648493	0.00177437424166581	ATP6V0E2
948.482725317318	-0.370488732426772	0.0955794372533999	-3.87623889691392	0.000106083532217181	0.00178656753845845	CDC6
1031.02220255083	-0.571034142366531	0.147319185576417	-3.87616955749682	0.000106113752032861	0.00178656753845845	ARHGAP5
75.3539772981399	0.657113477675966	0.169671859748772	3.87284891347883	0.000107570517000229	0.00180905231352019	ARHGEF17
693.935074853465	-0.534520714442234	0.138037226944659	-3.87229391862915	0.000107815825905356	0.00181113589530427	RFC3
328.595877994241	0.449820220303302	0.116172187457347	3.87201300197996	0.000107940192767771	0.00181118543927653	CDC25B
53.1577392745339	0.694960733610902	0.179523566457836	3.87113930122441	0.000108327861562995	0.00181564798981482	PRRT4
804.429516864973	-0.544307658027254	0.140705775739468	-3.86841019969996	0.00010954726578486	0.00183402532403227	RSF1
230.293015294339	0.490186300576968	0.126745681546479	3.86747930656093	0.000109966156730716	0.00183897439456512	TP53I11
72.7589705390101	0.684650341241789	0.177044768635144	3.86710291707476	0.000110135956210756	0.00183975146561684	ELFN1
94.6807178015654	-0.664460004639169	0.171916981595862	-3.86500506506777	0.000111086894337551	0.00185356062956739	ZNF28
103.382886082759	-0.562321410596178	0.145521593877351	-3.86417847422777	0.000111463703692787	0.00185776990836347	ACYP1
154.271189908478	0.535382043930134	0.138596770505545	3.86287531792607	0.00011206020975152	0.00186283996395996	CAMKK1
1284.22394094035	0.455093411800541	0.117817559478039	3.86269596668543	0.000112142541237249	0.00186283996395996	SLC1A5
167.603543681734	0.503202451804427	0.130264915715212	3.86291618922581	0.000112041455692225	0.00186283996395996	PPM1H
1088.28966440019	0.34417356628524	0.0891244250133385	3.86171990712681	0.000112591604157689	0.00186821908700807	GNB1
273.139900965403	-0.43189971004691	0.111874185148605	-3.86058418636265	0.000113116258616745	0.00187483914420665	SLC25A16
71.7831920695065	-0.638948166558725	0.165568338211749	-3.85912049042588	0.000113795825126604	0.00188400923797286	GTF2H2C
324.960245218889	0.471414987839258	0.122256732819425	3.85594295682303	0.000115284370771031	0.00190653764832758	GDF11
149.16081514904	0.537275580760052	0.139351437882318	3.85554386036389	0.000115472624098405	0.00190753613917598	RBCK1
101.938365473077	0.600279064849173	0.155748503892755	3.85415621881358	0.000116129431930788	0.00191626408861898	OGDHL
231.916435584204	-0.47265995625736	0.122688879984474	-3.8525085265851	0.000116913904216379	0.0019249500101498	FCHO2
114.316915108761	-0.512324241696769	0.132980971855322	-3.85261315622026	0.000116863941440547	0.0019249500101498	PLEKHF2
273.307118948318	0.537043724937947	0.139430583902	3.85169243295583	0.000117304297381641	0.00192924829552585	AC024293.1
181.257001325037	-0.5728177211351	0.148736424626237	-3.85122691078897	0.000117527538618023	0.00193079107220821	HCG11
40.6184425684266	0.776588995424116	0.201720046969572	3.84983548779987	0.000118197186496002	0.00193752464940754	STAC2
189.619138818386	-0.489324841213963	0.127101255414499	-3.849882045761	0.000118174721560361	0.00193752464940754	ZFP1
115.503415072397	0.568531437817409	0.147703858499907	3.84913057513501	0.00011853781018724	0.00193884705544194	PDE9A
3726.10013082908	0.353333216688522	0.0917924390420604	3.84926275383772	0.000118473869156059	0.00193884705544194	ATP1A1
6139.61935138242	0.459558398368056	0.119402360297046	3.84882172533926	0.000118687342175693	0.00193916657528457	RPL12
90.2509520635449	0.635855187834368	0.165226042546766	3.84839567681585	0.000118893908761175	0.00194041623303112	ZCCHC24
1614.98581260918	-0.514593013374043	0.133741181508183	-3.84767808666739	0.000119242593742808	0.00194398007744422	GTF3C4
263.39185905173	-0.545071725689322	0.141690864780826	-3.84690803131496	0.000119617844588806	0.0019458444795324	FER
378.771653700274	0.525934119589762	0.136706578350539	3.84717491971145	0.000119487662976864	0.0019458444795324	LMNA
210.291118794932	0.514313364589675	0.133724131175427	3.8460774436812	0.000120023841103812	0.00195032204547448	UBL7
876.913506961835	-0.539235909782696	0.140226050815475	-3.84547597715837	0.000120318652482841	0.00195094130894162	ZNF281
11397.6339826827	0.392676124274953	0.102114053046946	3.84546605053882	0.000120323523780002	0.00195094130894162	RACK1
172.591214157032	0.455852804956564	0.118551159216343	3.84519905136214	0.000120454618265739	0.00195094629823022	USP20
221.382622173722	0.49532985707341	0.12884100278233	3.84450482669901	0.000120796107658157	0.00195435524721988	ARHGEF39
185.192294154193	-0.56237295789593	0.146294091401536	-3.8441262562845	0.000120982710983434	0.00195525362918731	DUSP1
919.521121637244	-0.455747755845827	0.118573592646539	-3.84358562200593	0.000121249669397542	0.0019574473142891	DYNC1LI2
265.772345383832	0.563589474900749	0.146708576144062	3.84155779923408	0.000122255939271941	0.00196518517900813	TMEM147
383.119576486351	-0.381755412351568	0.0993640885059845	-3.84198575251435	0.000122042922080433	0.00196518517900813	BCAS2
258.578665155152	0.48467321258069	0.126155451639416	3.84187291379217	0.000122099054469722	0.00196518517900813	NIBAN2
1433.75252673989	0.664363933068874	0.172941057118395	3.84156280838535	0.000122253443900393	0.00196518517900813	H4C2
158.412224836145	-0.649962522674737	0.169207122531836	-3.84122437016472	0.000122422149166455	0.00196573864275136	SPOPL
762.177085450613	-0.399952980161698	0.104185993462977	-3.83883636243125	0.000123618780059987	0.00198281864747831	PPP2R2A
471.812816219893	0.397993271658577	0.103700701912944	3.83790335375637	0.000124089299529819	0.00198822779923342	TIMM50
380.188882697831	0.590637486030721	0.153974114236303	3.83595313381232	0.000125078260002584	0.00200192318074952	ATP5F1D
1360.63655045579	0.485787500316958	0.126691012797767	3.83442747507595	0.000125857099099926	0.00201222973984308	DHCR24
194.450510281409	-0.535184068828559	0.139650814050178	-3.83230181985377	0.000126949856622785	0.00202752784929559	SCN8A
252.651910024843	-0.434884257039344	0.11356985195414	-3.82922271673782	0.000128548631938874	0.00205086624880448	MYBL1
158.439778931151	0.517596352913197	0.135228493764937	3.82756872093036	0.000129415258305158	0.00206058236567065	AFMID
1219.69231336577	-0.394552855403494	0.103082803307282	-3.82753323294248	0.000129433912759496	0.00206058236567065	ZBTB10
75.3286751080206	0.603943268632275	0.157856158548957	3.82590881587284	0.000130290514272222	0.00207091523014958	GRIN2D
820.755117586032	0.33091823355235	0.0864970156417075	3.82577631259669	0.000130360622183445	0.00207091523014958	RABL6
233.978829700489	-0.489424315611328	0.127940541797865	-3.82540443188506	0.00013055757541396	0.00207183760898941	PKD2
3184.25453018446	0.331648703228806	0.086740641748603	3.82345226577883	0.000131596077706772	0.00208609850281818	PTBP1
307.409307339138	0.387994181428978	0.101528670573337	3.82152331196653	0.00013262987361764	0.00210025459103433	B4GALT2
488.199310742748	0.46457410632913	0.121709677597054	3.81706792344979	0.000135047001289358	0.00213626311583601	GUK1
289.706201485752	0.55450611353656	0.145296252923483	3.81638275165004	0.000135422380840301	0.00213993183791819	HLA-B
269.90699261573	0.441640658522363	0.115802106253991	3.81375324515863	0.000136872132246752	0.00216055195420613	PLCD3
543.217244534133	-0.451484715779394	0.118454114719163	-3.81147347097057	0.000138140883239595	0.00217827437133725	RBBP5
734.978254983115	0.364558254124091	0.0957083478086891	3.80905388579901	0.000139499556504655	0.00219505789491555	ELAC2
4411.64293720843	0.393069104441799	0.103190980624601	3.80914205934089	0.000139449824077029	0.00219505789491555	RPL7A
256.607682079516	-0.479864566634243	0.126055025591512	-3.80678647584643	0.000140784194491744	0.00221176227438863	MORC3
148.056707415485	-0.664783384754206	0.174637043600911	-3.80665734512434	0.000140857689928886	0.00221176227438863	ZNF480
85.2667455636906	-0.740813396181445	0.194672558425722	-3.80543309325286	0.000141556277039947	0.00222039430557822	RGL1
1119.47250894471	0.511472709817164	0.134422615022393	3.80496027198965	0.000141826952514717	0.00222230320447693	H2AW
73.1299997616909	0.674900175051631	0.177391242072777	3.80458565578309	0.00014204175467172	0.00222333353036521	TRPM4
192.323712182132	-0.56850556393918	0.149463613029279	-3.80363857407765	0.00014258617156754	0.00222951564074737	MBIP
103.064144572006	0.534447933850043	0.140520005675883	3.80335832808587	0.000142747643526083	0.00222970324448019	GPRC5B
196.572119555588	0.5255498277979	0.138256383975598	3.80126987764023	0.000143956400432014	0.00224623182556941	NRSN2
30.4517061512895	-0.763016427831939	0.200864862040888	-3.79865557409747	0.000145483098266766	0.00226768168949358	ZSCAN16
437.837764162941	-0.413580689204408	0.108890160284223	-3.79814565544663	0.000145782651356033	0.00226997892513356	WASL
54.2025991704885	0.671896539879855	0.176972329131615	3.7966191843481	0.00014668285633035	0.00228161435649618	EGFL7
215.368944314643	0.5505775672456	0.145051664927221	3.7957342131981	0.000147207144064933	0.00228628695843946	TYRO3
102.758743304021	-0.614313071906814	0.161848952346459	-3.79559498532801	0.000147289787964089	0.00228628695843946	GORAB
158.190501412488	0.577016978734025	0.152052346756081	3.79485743590438	0.000147728317136065	0.00229071029804437	JAG2
775.504530632933	-0.386000507800044	0.101734950357428	-3.79417797368455	0.000148133396703312	0.00229460631217373	NFX1
408.617880084532	-0.571530812922917	0.150694878542266	-3.79263594391244	0.00014905660228047	0.00230608048584898	ESF1
1218.18753164872	-0.579460548736233	0.152794202064968	-3.79242498016938	0.00014918332565826	0.00230608048584898	ZNF483
570.779849542592	-0.404131941231512	0.106573860161159	-3.79203625185756	0.000149417095759829	0.0023073031236536	PIAS1
51.4120659834725	0.675022790700401	0.178086754697716	3.79041547388622	0.000150395507086118	0.00232001011293032	CACNA1B
306.446937427261	0.522239442333145	0.137790440725449	3.79009922302028	0.000150587119446813	0.00232056617850011	CBR1
5928.99092758427	0.479778167868587	0.126743486670388	3.78542661617246	0.000153445111298289	0.00235973270642946	RPLP0
104.875467300177	0.68884815942274	0.181968907776781	3.78552670254933	0.0001533833621153	0.00235973270642946	SIGIRR
247.916906501214	0.418314770789764	0.110539063327854	3.78431622447405	0.000154131749068648	0.00236785097925543	TMEM63B
202.639936338444	-0.675654963805832	0.178592076155134	-3.78323035574615	0.000154806018675836	0.00237576273722988	ZNF764
100.65113598991	0.586922170549567	0.155151899272465	3.78288743677487	0.000155019530212951	0.00237659438045898	SRGAP3
842.687810806613	-0.402282876255306	0.106351708702933	-3.78257087884673	0.000155216874586827	0.00237717671274301	YTHDC1
1444.39753629159	-0.438112674601541	0.115849338619753	-3.78174515125665	0.000155732752225987	0.00237775380241049	ZNF638
678.457648166491	-0.376914727764445	0.0996578248638259	-3.78208864461439	0.000155517957232459	0.00237775380241049	RAB3GAP1
458.88422897229	-0.405819785525485	0.107309178949	-3.78178073395151	0.000155710488518842	0.00237775380241049	RNF38
373.436353040502	-0.385097053776982	0.101837622971882	-3.78148117109245	0.000155898015347448	0.00237784324635776	ARHGAP32
157.369329716729	0.531232257745801	0.140529191913508	3.78022708671634	0.000156685384207591	0.00238741151810484	MVB12A
813.827323175639	0.487252246731174	0.128936598940612	3.77900650966915	0.000157455308505688	0.00239669473161158	ATP1B3
148.337409904712	0.486992304463304	0.128884948347561	3.77850408994265	0.00015777326168498	0.00239908638588669	PNPLA6
3083.98881464948	0.520706832224197	0.137840907730528	3.77759288441538	0.00015835145465889	0.00240542632295994	RPSA
789.974712791906	-0.435774220105054	0.115435232483493	-3.77505386119762	0.000159973094406802	0.00242265852717388	ZZEF1
291.789463137947	-0.531407426011692	0.140764770218212	-3.77514505360902	0.000159914581482417	0.00242265852717388	CYLD
891.297574325318	0.657560858945123	0.174173806752624	3.77531427489006	0.000159806055279326	0.00242265852717388	PPDPF
433.635840762619	-0.450644096584048	0.11943132406515	-3.7732487696295	0.000161135472479611	0.00243778685900443	VEZT
52.9129531584412	-0.697537803184852	0.184894146110776	-3.77263324911832	0.000161533647028688	0.00244133476466762	UBOX5
160.229680293479	0.705964758630149	0.187278689085957	3.76959472578391	0.000163512842256412	0.00246874602018107	C9orf16
310.269451859069	0.503579452011063	0.133602202157871	3.76924514624399	0.000163742004853919	0.00246970625521326	NLGN2
1122.90978708934	-0.496571333878641	0.131827753824418	-3.76681934928532	0.000165340549733819	0.00249129795997918	SREK1
480.083903869424	-0.40231587150391	0.106838491275831	-3.76564538397708	0.000166119427415303	0.00249547180136362	HIF1A
447.774405975949	-0.382275700847746	0.101504716500236	-3.76608806002485	0.000165825325551329	0.00249547180136362	METTL3
237.144361251113	-0.584210576094319	0.1551394529018	-3.76571249393353	0.000166074809859549	0.00249547180136362	TSPYL4
431.989547101038	0.556267757417407	0.147769672632878	3.76442437413671	0.000166933178444176	0.00250517326242634	PLD3
683.554775082441	0.431631696310319	0.114728055544019	3.76221573932898	0.000168414674265647	0.00252486602615141	ATP5MC2
97.2132333218797	-0.608673913955969	0.161813802738247	-3.76156980217918	0.000168850284442389	0.00252885511348104	CMTR2
576.960820078553	-0.420724371793908	0.111937870925771	-3.75855256415321	0.000170899138644904	0.00255441127371346	NEMF
348.636528630836	-0.407129907524322	0.108319721427953	-3.75859448452438	0.000170870513132782	0.00255441127371346	LUZP1
201.93560390368	0.574107983385259	0.152765687651749	3.75809510767901	0.000171211808155122	0.00255652306531526	RPUSD1
101.747323038492	0.555546578735421	0.147844066489478	3.75765217994027	0.000171515059963443	0.00255849014947468	MPND
89.0377026089215	-0.574436819813192	0.152923757632736	-3.75636087358492	0.000172402042665056	0.00256915211831632	AC018638.4
177.03611905942	-0.509787595307928	0.135779198961061	-3.75453382556871	0.000173664392471167	0.00258538098053133	SLC35G2
409.001171803366	0.411374143218936	0.10963976780436	3.75205230234514	0.000175392860436483	0.00260850976982155	CELSR2
452.969998875527	-0.400441048236945	0.106739449453029	-3.75157498271676	0.000175727180093852	0.00261087883013943	DNAJC9
12133.289323862	0.424504701778812	0.113176100870143	3.75083342256051	0.000176247765535168	0.00261600787909263	ACTG1
13.9586968707802	-0.844308121389648	0.225132891889682	-3.75026551785853	0.000176647422688987	0.0026193336026358	PAX5
35.5200206655586	-0.746426837633604	0.199135041357066	-3.7483450052128	0.000178005287011424	0.00263684693778492	AC127024.5
266.191711640611	-0.462002812974349	0.123282339004514	-3.74751823095628	0.000178592859887111	0.00264292628069051	ZNF3
290.475871969521	-0.491977046964998	0.131289920410946	-3.7472567994944	0.000178779033477837	0.00264305930861139	THOC1
1962.37632912779	0.437140956203239	0.116697739007569	3.74592481328952	0.000179730419649499	0.00265449373258573	TKT
346.385344957834	0.381947849295845	0.101983473763671	3.74519356127193	0.000180254746663167	0.00265960440749204	SCAMP4
1330.97292898359	0.470897691126566	0.125769584299047	3.74413013886486	0.000181019815663507	0.00266825354768036	RHOA
53.9208332507271	-0.758769367209774	0.20278622047036	-3.74172054417612	0.000182764686566701	0.00269131375075565	ZNF814
372.365987320954	-0.443312478040152	0.118495386778001	-3.74117921460259	0.000183158851238865	0.00269366192316791	ERGIC2
441.038718077425	-0.548868309791688	0.146716776573259	-3.74100578414511	0.000183285302139534	0.00269366192316791	USP53
415.411379019204	-0.460266329725318	0.123044687669887	-3.74064365102988	0.000183549603793457	0.00269489118089271	PLK4
112.857055004752	0.523196583782279	0.139895391652724	3.73991292780437	0.000184084011016213	0.00270007983513161	SLCO4A1
1390.96193432824	0.364279283419012	0.0974230326946932	3.73914949415093	0.000184643902858149	0.00270563172783399	RANGAP1
1389.40901558677	0.488238216420474	0.13071787118778	3.73505330207762	0.000187675432549154	0.00274735468825882	NT5DC2
433.6476527973	-0.448879189949968	0.120206912822183	-3.73422109769989	0.000188297025121377	0.00275375168993685	GATAD1
1894.38343314358	-0.552828749440489	0.148054392073576	-3.73395710655959	0.000188494610106404	0.00275394133100611	MED13
772.042315907421	-0.397280924751844	0.106412122650276	-3.73341791195642	0.000188898777618246	0.00275714585688002	HIF1AN
471.937902124031	0.37904981183112	0.101582117779369	3.73146199466325	0.000190371733627185	0.00277592878838389	BAHCC1
1713.20362458427	0.463387437090893	0.124233367102413	3.72997567319329	0.000191498258839598	0.00278846691663093	PGK1
281.619885332822	-0.506632058036223	0.135832309811149	-3.72983466702882	0.000191605456160535	0.00278846691663093	TMEM67
681.819659969865	0.504794340172421	0.135393491329908	3.7283501238801	0.000192737480120409	0.00280049910357245	TECR
236.378891760053	0.452060787138092	0.121252539696813	3.72825829684436	0.000192807707941872	0.00280049910357245	PACS2
139.036760553198	-0.482037138279785	0.129319571859266	-3.72748789181246	0.000193397849084792	0.00280633824396677	SNX18P3
220.536953179309	-0.476072586397573	0.127778589639715	-3.72576178638306	0.000194726237984637	0.00281559599568552	POLR3F
108.72404107664	0.574754491054718	0.154250818937189	3.72610333620827	0.000194462707030861	0.00281559599568552	TKFC
1254.00230626262	0.428952730062706	0.115141685473163	3.72543382789618	0.000194979598011875	0.00281559599568552	PDIA4
59.6450120325524	0.786205584659434	0.211019766929812	3.72574378267101	0.000194740138487022	0.00281559599568552	RPS3AP6
277.222280719695	-0.848882283488208	0.227848989395047	-3.72563549981961	0.000194823762363166	0.00281559599568552	TXNIP
489.558333464183	-0.408104643539349	0.109560693300604	-3.72491841047066	0.000195378403028285	0.00281731692935684	RUFY3
534.551186818256	0.480213865137879	0.128923680615982	3.72479177481961	0.000195476504785435	0.00281731692935684	YDJC
48.7543478766786	0.658621722724423	0.177033857081508	3.72031504923484	0.000198974411097831	0.00286496263546945	CTNNBIP1
80.9493089926573	0.632560853874065	0.170080482492997	3.71918543857677	0.000199866282516102	0.00286788850149931	MYOM2
107.555514350767	-0.52794881980635	0.141944841618304	-3.71939419416189	0.000199701179486807	0.00286788850149931	ZNF493
303.456936399584	0.405286151796472	0.108974726980448	3.71908389244404	0.000199946640849989	0.00286788850149931	ABCB8
45.2715553503773	-0.6817249270789	0.183293627688074	-3.7193051153914	0.000199771615454908	0.00286788850149931	ZXDA
646.225692934503	-0.582589106860111	0.156666929081686	-3.71864764487948	0.000200292209947579	0.00287008539460907	BRD1
641.128441644592	-0.407663270279547	0.109636575619037	-3.71831451299689	0.000200556474758964	0.00287111414009546	PDE12
540.428165654116	0.410425187900355	0.110396508305203	3.71773703898035	0.000201015346030907	0.0028749241771266	MAP2K2
2295.61491133348	0.39796612527779	0.107083205125132	3.71641962726787	0.000202065879576406	0.00288718077168702	RPS2P5
148.555851888719	0.571011152272805	0.153691640403348	3.71530390835991	0.000202959610266702	0.00289717560416114	ARL2
449.594168499694	0.395287831082944	0.106421053930175	3.71437621114241	0.000203705554957086	0.0029050437507599	KLHDC3
575.205094870277	0.392282273958762	0.105631179890351	3.71369773930354	0.000204252731675423	0.00291006494594296	MPI
121.640735950403	0.508550773507365	0.136989757028518	3.71232699829883	0.000205362427532229	0.00292308333158231	EXOSC5
802.74267014648	0.506155916073917	0.136355236991401	3.71203869570362	0.00020559654519754	0.00292362599114557	CD81
69.0203330403679	-0.702627981825718	0.189359092658589	-3.71055845251933	0.000206802537755484	0.00293517931084544	XDH
7069.45763071722	0.601659801946931	0.162138874621748	3.71076833578953	0.000206631137061095	0.00293517931084544	H1-2
448.783314786145	0.39221359224613	0.105761783773318	3.70846234105481	0.000208521664603009	0.00295531765179608	MAGED2
116.72908996802	-0.520315228434612	0.140318350291904	-3.70810537147995	0.000208815767580148	0.00295531765179608	ZMYM5
422.469688766187	-0.449267984968734	0.121156880916143	-3.70815080061105	0.000208778317437102	0.00295531765179608	SLC25A46
331.96403760708	-0.511753457892024	0.138025146331536	-3.70768277733099	0.000209164441461321	0.00295744642016921	RSBN1
43.3008746553266	0.685645618176559	0.184964070505374	3.70691246307015	0.000209801419374378	0.00296364372424962	CDPF1
235.463842805168	-0.472676076357883	0.127562958320331	-3.70543363513817	0.000211029381010225	0.00297816960882642	GARRE1
3542.52366580913	0.617393025925402	0.166629882555963	3.70517590515645	0.000211244079505448	0.00297838179015385	H4C3
307.321747887729	0.392967883019974	0.106075233272735	3.7046148369959	0.000211712179358504	0.00298216296458055	ERI3
1069.13584108427	-0.344221613237583	0.0929275398240655	-3.70419376095911	0.00021206412327773	0.0029843023838999	PDZD8
752.487717939009	-0.416119911604624	0.112403377485897	-3.70202320350058	0.000213887051705559	0.00300710444299368	FBXL3
595.225446883768	-0.455493716347191	0.12304703272453	-3.7017854576544	0.00021408761268749	0.00300710444299368	TMEM161B-AS1
135.136775544205	-0.527587778698718	0.142632057640605	-3.6989424917931	0.000216499643980663	0.00303812341416703	ZNF283
879.432312755545	-0.363491171706737	0.0983288462213156	-3.69668907625135	0.00021842959168299	0.00305944997101893	TULP4
544.164274052379	-0.392285781634025	0.106112023735635	-3.69690227199282	0.00021824630975821	0.00305944997101893	FIGNL1
294.649769608725	0.478834389923247	0.129542162368456	3.69635940275029	0.000218713292729631	0.00306054989460404	ITM2C
981.528212425264	-0.520698925387132	0.140892782794371	-3.69571041936959	0.000219272787525025	0.00306550344096608	TMEM245
350.407632566608	-0.478635307913631	0.129530637956199	-3.69515132068971	0.000219755869046274	0.00306938042936635	PRKAA1
336.832282411271	-0.559710854945399	0.151502909927252	-3.69439012896952	0.000220415172652112	0.00307570919593223	EPG5
398.609023350975	-0.41732523459188	0.112984637654459	-3.69364581995816	0.000221061648673001	0.00308184730210763	LRCH3
259.233066829847	-0.438570264576331	0.118797242424874	-3.69175458642213	0.000222712312778192	0.00310196038255115	PALB2
632.210823958018	0.303262796200148	0.0822392073332695	3.68756954296985	0.0002264062287796	0.00315046801744897	POLDIP2
462.124322317682	0.424887488298099	0.115240484413541	3.68696374768253	0.000226945672564837	0.00315209366634048	DAD1
46.7207788259881	0.678177476347236	0.183937904357993	3.68699142634201	0.000226920999213605	0.00315209366634048	WNT3A
611.90541951809	-0.41167716908577	0.111684500517293	-3.68607252733362	0.000227741472690579	0.00316020423081429	WDHD1
230.421121744501	-0.507915060838231	0.137838091780471	-3.68486718204985	0.000228821932534108	0.00317224606655324	ARL13B
424.491877482285	-0.482292691979996	0.130912333951861	-3.68408901912439	0.000229522023812876	0.00317899724161251	YIPF6
202.174035105069	-0.554074622613195	0.150416818106461	-3.68359489043994	0.000229967620501992	0.00318221428110224	MYNN
866.404245849076	-0.405334827391605	0.110062534135345	-3.68276844228538	0.000230714712158157	0.00318959347661096	MON2
189.108873915754	-0.611847596562159	0.166162988446172	-3.6822134837829	0.000231217660558861	0.00319358689125605	DNAL1
132.148037038463	-0.462798505125847	0.125693371342145	-3.68196429281924	0.000231443832201802	0.00319375360310294	TAF1A
753.683723931443	-0.556868057884133	0.151288576272852	-3.68083348791525	0.000232472788909453	0.00320252024010966	FBXO28
782.922079138989	-0.36102510973561	0.0980834783527822	-3.68079431723548	0.000232508508415818	0.00320252024010966	BMPR2
285.626383288515	0.503151758309568	0.136756868981885	3.67916991706072	0.000233994332769328	0.00322001241874545	CUTA
155.135735713843	0.502838206781923	0.136710639724849	3.67812050176901	0.000234958956043873	0.00323030667954512	MIPEP
370.922402472763	-0.481468830546775	0.130959697120039	-3.67646566947584	0.00023648766384889	0.00324416764401192	NBEAL1
352.395969620986	-0.504197745224066	0.137147279966526	-3.67632333172868	0.000236619588166854	0.00324416764401192	MOB1B
239.890838259221	-0.625507366790578	0.170141143609217	-3.67640274140425	0.000236545979589379	0.00324416764401192	RBM4
25.7741454484191	-0.829876646634545	0.225855067284443	-3.67437692061783	0.000238430542290849	0.00326299853151613	LRRTM2
289.865738309981	-0.471525286634315	0.128324746602186	-3.67446886995282	0.000238344700166756	0.00326299853151613	REL
118.020262976224	-0.66478843004648	0.180970460122823	-3.67346377743248	0.00023928461103983	0.00326868914183256	FAM83G
109.541580022965	0.530582014701774	0.144432802781653	3.67355617618169	0.000239198059541104	0.00326868914183256	SIPA1
79.313487031061	-0.565112457912167	0.153860517683216	-3.67288805745266	0.000239824560117754	0.00327306766996938	ZNF17
647.612745626819	-0.415828868447205	0.113246253665113	-3.67189955507824	0.000240754311616893	0.00328275325995356	KDM7A
153.497211131206	-0.552394113276598	0.150472583585309	-3.67106153237159	0.000241545174650202	0.00329052910525759	ZNF708
93.583192036136	0.588013291712085	0.160219084598112	3.67005774116759	0.000242495685656108	0.00330046363406219	TSPAN4
831.777869984527	-0.519198080395654	0.141538786337437	-3.66823888935895	0.000244226940332562	0.00332099659885217	PTAR1
25.3761156001578	-0.7614477607436	0.207618427631393	-3.66753457017543	0.000244900447940316	0.00332712202361174	AL137003.1
326.028707341039	0.591004336401327	0.161186058611619	3.66659710828567	0.00024579960214924	0.00333629905847153	AGPAT2
1163.89875371046	-0.334390822009872	0.0912203531942476	-3.66574794221427	0.000246616740632867	0.00334169146447819	TICRR
22.1179823357692	0.774186566750937	0.211196392687973	3.66571870332435	0.000246644922061439	0.00334169146447819	B3GNT4
388.610841826437	0.487523545370608	0.133071256019005	3.6636277431768	0.000248668110365241	0.00336604555564275	S100A10
437.155784104794	0.593488740854687	0.162010002802818	3.66328455396066	0.000249001659590571	0.0033675047652879	PTMS
275.659607034094	0.446727047095363	0.121960366262546	3.66288705737147	0.000249388515211798	0.00336968159548406	NIPSNAP1
1084.24385965519	-0.422058160500896	0.115242386581865	-3.66235178756106	0.000249910346585047	0.00337367659729335	RBM15
175.673420655773	-0.535399241821321	0.146290439273281	-3.65983754291118	0.000252375200494666	0.00340387058388692	ALG11
39.7693203573842	-0.735922251973405	0.201185605205281	-3.65792697356504	0.000254263463582147	0.00342624036698725	DDIT3
258.219796746955	0.410549411666344	0.112302038886001	3.65576097939859	0.00025642019073607	0.00345218410217505	GNG4
376.348176792387	-0.46488666642362	0.127300652755606	-3.65187967508791	0.000260327861353027	0.00350163273922733	CENPC
919.019958251559	0.377087377249466	0.103265546136356	3.65162816987909	0.0002605829916298	0.00350190674427183	COLGALT1
388.816448491531	0.344383665817847	0.0943340779837446	3.65068142052748	0.000261545490699404	0.00351167784407111	LRP5
268.629298693878	0.458323611974758	0.125619699185109	3.6485011104778	0.000263774763101612	0.0035352454098713	SORD
88.9718346078721	0.564262157339783	0.154646220445514	3.64872905211794	0.000263540871543955	0.0035352454098713	COL13A1
134.259025825868	0.553545730695384	0.151786278351296	3.64687596736677	0.000265447975419202	0.00354493057236189	SFRP1
299.810487321249	0.559350106249294	0.153377015845006	3.64689652597324	0.000265426746721356	0.00354493057236189	ROMO1
355.985558236277	-0.458086084629144	0.125601810618529	-3.64712962634288	0.000265186159931476	0.00354493057236189	PRTG
171.237816117992	-0.491549057219001	0.134785030134906	-3.64691135749282	0.00026541143276851	0.00354493057236189	MOSMO
260.745615301185	0.41355814502224	0.113441610178984	3.64555954706341	0.000266810622252031	0.00355994101264181	MPP2
346.404292895803	0.366937710006685	0.100669870604819	3.6449605805803	0.000267432789712394	0.00356505355151009	CACNA1H
233.23790584254	-0.474853752316663	0.130333105447698	-3.64338554418332	0.000269075331516491	0.00358374707163526	FEM1C
254.081222684273	-0.56013927687583	0.153802275657796	-3.64194401207768	0.000270586930705447	0.00360066480404385	MED21
332.592548691281	-0.503708200460611	0.138372940120084	-3.6402218527949	0.000272403231461578	0.00361925028264078	GPATCH11
50.755751427251	-0.645260291973221	0.177261527919269	-3.64015982231122	0.000272468865549748	0.00361925028264078	ZNF583
126.743984562973	0.492343701406185	0.135287821587283	3.63923149644731	0.000273452894125735	0.00362264371374209	ABCA7
107.074730485269	0.547121936281054	0.150331837698181	3.639428245263	0.00027324406196732	0.00362264371374209	REEP2
120.574470967023	0.542703787396841	0.149109666352881	3.63962847393464	0.000273031689707316	0.00362264371374209	MIEN1
666.024366930422	0.454498204586385	0.12491974991953	3.63832144139865	0.000274420787900132	0.00363224036655392	FAU
77.8104330512632	0.574249965384799	0.157846599281379	3.63802557672551	0.0002747361472855	0.00363319069951933	TM7SF2
178.060290452337	-0.537218790085579	0.147726737165963	-3.63657114745615	0.000276291354643268	0.00365052093641597	CDKN2AIP
161.227501716007	-0.571164554495759	0.157073941236281	-3.63627823940939	0.000276605554861595	0.00365143810784992	ENPP4
217.173537987263	-0.452615870892293	0.124491446261367	-3.63571863356811	0.000277206770970301	0.0036561391711441	LRCH1
629.846461519333	-0.39670624538708	0.109151940470242	-3.63444061258108	0.000278584416083884	0.00366458883132566	AIMP1
6838.51820905665	0.338719184391046	0.0931943285807964	3.63454718274393	0.000278469293839273	0.00366458883132566	TUBB
92.7540429929275	0.616395725215472	0.169586089783312	3.63470686778067	0.000278296877783	0.00366458883132566	RPL5P23
56.7337383518082	0.632462643393227	0.17406479394044	3.63348974296111	0.000279613567511367	0.00367165104451325	NPTX2
82.394197048973	0.597194491999224	0.164357942371096	3.63349944264237	0.00027960305132663	0.00367165104451325	TWF2
444.76841397213	-0.360198374308351	0.099177633377646	-3.63185087243206	0.00028139572697679	0.00369180304249145	TGS1
168.263972358844	0.502698601645281	0.138435144827227	3.63129321150833	0.000282004568159745	0.00369653966892699	LPAR3
757.453413823979	0.443099635029188	0.122064283813783	3.63005148750282	0.000283364690423136	0.00371110718792091	AKR1B1
214.806329618436	-0.499976209547597	0.137793268646258	-3.62845162510176	0.000285126161715061	0.0037309008371084	ZNF26
829.941242233919	-0.505854879518582	0.139425810913476	-3.62812937005259	0.00028548220820846	0.00373228580179281	MKLN1
69.3209997229302	0.629120037842174	0.173433767829016	3.62743683492138	0.000286248772075487	0.00373903058936081	MMP15
583.00942747986	-0.462710333776221	0.127594626790113	-3.62640924164743	0.00028738976462278	0.00375065014774979	PPP1R12B
197.609127219028	0.589494271906674	0.162568907299963	3.62611942035738	0.00028771233842738	0.00375151860666584	RPL7AP6
20339.1179376393	-0.470055681255607	0.129638427343739	-3.62589774410982	0.000287959295074907	0.00375151860666584	MALAT1
680.739175670697	-0.43824740053055	0.120882886174453	-3.62538829440332	0.000288527596265003	0.003755642367788	ZNF445
1102.87902450975	0.353801412932699	0.0976031323311717	3.62489814089404	0.000289075363805045	0.00375949189353082	PSMD3
125.316519993541	-0.649650360287691	0.17923017148672	-3.62467075101708	0.000289329812411555	0.00375952335517697	AC000123.3
474.247108986495	0.407958595477894	0.112570466208349	3.62402865706207	0.000290049446870062	0.00376559408090576	HK1
234.700467055902	0.435095290267559	0.120096115269889	3.62289229164307	0.000291327153294331	0.00377889317016656	RITA1
345.673506993666	-0.371178783825978	0.102484835712454	-3.62179225097661	0.000292569037715915	0.00379170489627134	FNBP1L
819.946034880206	-0.386024191530749	0.106614517795153	-3.62074696311481	0.000293753702684512	0.00380375345741742	SERINC1
1047.9775588539	-0.346697955410546	0.0957861200589373	-3.61950097986245	0.000295171693433438	0.00381879978399532	TRIM33
668.847457620254	-0.387318234032779	0.107037802215727	-3.61851818717435	0.000296294680492525	0.00383000671482409	GJC1
111.208431253968	0.57596506293819	0.159256541436119	3.61658653229776	0.000298513555584795	0.00385201272375293	RNF166
75.8222387156164	0.58147782030618	0.160771446095127	3.61679784830774	0.000298270062768604	0.00385201272375293	STK32C
132.446883576437	-0.593496688163981	0.164115704447149	-3.6163308695123	0.000298808396671905	0.00385248474775696	SEC31B
565.314381573933	0.330445930953462	0.0914303742617629	3.61418110361665	0.000301298408042188	0.00388123346525503	SCRIB
12.6906048447421	-0.667430142130235	0.184687810692921	-3.61382886951844	0.000301708238670845	0.00388315944456687	OR2B6
83.5706825564952	-0.582935110106018	0.161419842816175	-3.61129771864457	0.000304668668459009	0.00391788148914055	ZNF420
350.261663936304	-0.403450083739283	0.111730467118132	-3.61092273348072	0.000305109556922691	0.00392017162843736	RELCH
981.540913993071	-0.392281667051812	0.108649826910727	-3.61051350200615	0.000305591392194487	0.00392298347449669	C16orf72
173.81827552893	0.51105598789459	0.141568791773761	3.60994807889086	0.000306258302280988	0.00392816431223172	QPRT
1657.62341587783	0.375446461698169	0.104018424223854	3.60942270083023	0.000306879200938814	0.00393147416494302	C1QBP
88.1501770419318	-0.567690797734304	0.157286270033794	-3.60928387209088	0.000307043467329799	0.00393147416494302	PANK1
548.351258241981	0.343196128762848	0.0951209389321294	3.60799769867416	0.000308569226438575	0.00394423920375683	FDFT1
95.2240235811502	0.610784999616908	0.169278744382576	3.60816121270673	0.000308374860226014	0.00394423920375683	SCAND1
426.957368149828	-0.400477205628298	0.111063771167017	-3.60583114925984	0.000311155417639664	0.0039738915795641	STRN3
382.600713847815	-0.378744736641349	0.105083528841417	-3.60422552246906	0.000313085118059433	0.00399511608733325	SMYD4
542.341213074267	-0.494111712254097	0.137132063890155	-3.60318147512087	0.000314345897153177	0.00400777585284952	E2F3
93.2470586296246	0.603248531893247	0.167516134738327	3.60113688651882	0.000316828697826941	0.00403284592811211	SLC7A8
58.7541094086227	0.680735272394125	0.189046117698958	3.60089527719445	0.000317123300507844	0.00403284592811211	FAM78A
97.8931779018686	-0.572153112871471	0.15888682200092	-3.60101049077663	0.000316982784595318	0.00403284592811211	AC107419.1
366.642635667213	0.43189878719249	0.120014668544242	3.59871666048285	0.000319791369332647	0.00406331163231268	NPTX1
20.9437627514914	-0.767153350072718	0.213209929897085	-3.59811266971955	0.000320534765395881	0.00406929114503009	AC074141.1
158.682463699133	-0.604559140127677	0.168033933248838	-3.59783960560155	0.000320871385313147	0.0040701007267995	NHLRC3
72.7577568860058	-0.62536414404421	0.173831435728767	-3.59753195054994	0.000321251043632107	0.0040714543907053	FGD4
129.930669573981	0.57109427751909	0.158770296555681	3.59698438504085	0.000321927801137283	0.00407453991446068	SLC16A2
54.5838332552706	0.629844586850061	0.175107954391093	3.59689306542489	0.000322040796349745	0.00407453991446068	GDPD5
103.24139604008	0.521028861746485	0.144888163142531	3.59607610756949	0.000323053319918732	0.00408388675697265	HEBP1
31.524287868058	-0.782838310629055	0.21773575735419	-3.59535944000054	0.000323943998050792	0.00409167876284814	AL683813.1
495.17788857262	0.374882774426327	0.104316498787854	3.59370549033396	0.000326008315478532	0.0041142690710603	AGPAT1
105.151114434732	-0.650651665126032	0.181112507595753	-3.59252750549013	0.00032748607447748	0.00412885665089483	ZNF513
155.453903920664	0.485610955664549	0.135179442039561	3.59234324641193	0.000327717790082421	0.00412885665089483	D2HGDH
786.714079194509	0.385642584042858	0.107384147041494	3.59124316454126	0.00032910439730437	0.00414282725281797	FKBP1A
600.663402034757	-0.551444354412856	0.153590163683645	-3.59036243719802	0.000330218472619319	0.00414984747772737	WEE1
53.9614345331547	-0.679724934870212	0.189311990915664	-3.59050122278319	0.000330042681975642	0.00414984747772737	AC105339.2
74.2318543242762	0.658255234946198	0.183366941133891	3.58982502994121	0.000330899998182863	0.00415491184587018	SPR
1668.2083976894	0.401198354501309	0.111785415912793	3.58900444414229	0.000331943183020551	0.00416450501355555	TRAP1
396.01723145572	-0.462775048975324	0.128972485763689	-3.5881687961202	0.000333008678069755	0.00417436172333322	BACH1
353.683660822627	-0.411543323280508	0.114753087717071	-3.58633768788155	0.000335354636549482	0.00420023938993167	SUV39H2
179.532460748386	-0.581330304105034	0.162171027936076	-3.5846742263617	0.000337499207465375	0.00422355342094043	PEX13
57.9053064572588	-0.645483305929796	0.180089544417221	-3.58423532037139	0.000338067190332835	0.00422711506973588	ZNF461
76.7109745007365	0.678140399964918	0.189262194960992	3.58307373590741	0.000339574700952166	0.00424240855452552	SLC2A6
396.686989446372	-0.39480728265719	0.11019886694654	-3.58268005467534	0.000340087047939721	0.00424525396997223	TCF12
750.1555649172	-0.485216523045156	0.135500740348383	-3.58091418391978	0.000342394108145969	0.00427047902275369	SCFD1
95.0762451813084	-0.74456218992773	0.20800216994471	-3.57958856931946	0.000344135598083825	0.00428861379834287	DNAJB5
277.852693926696	-0.434848366144365	0.121539973718231	-3.57782178851283	0.000346469541337215	0.0043140952822431	BICD1
229.14261069716	-0.465288228884205	0.130116143380567	-3.57594543455933	0.00034896443966655	0.00434153673603497	CENPN
1196.97079499337	0.360455355418387	0.100831407115263	3.57483214536856	0.000350452659858139	0.00435641860591989	KIF1C
529.280624073124	-0.37438596319124	0.104792569121213	-3.57263846407075	0.000353402512930281	0.00438704930901098	GXYLT1
113.947104911176	0.552582093469762	0.154673872995006	3.57256259748279	0.000353504945326218	0.00438704930901098	TSPAN18
145.79934399042	0.530746684143721	0.148584588413554	3.57201705648299	0.000354242333708479	0.00439254604482908	KLF16
129.792395319467	0.528816470114192	0.148055344564199	3.57174860300223	0.00035460572061683	0.00439339994554921	TSPAN13
21.1804815697865	-0.784270424526897	0.219598168207423	-3.57138873665881	0.00035509339371587	0.00439579099921961	MAGEB2
28.411813136674	-0.752163596931506	0.210635778059282	-3.57092040042607	0.000355728999186417	0.00440000786141275	AC008269.1
35.2290707235182	-0.73761185327181	0.206590487083503	-3.57040570301609	0.000356428751137119	0.00440501050597548	ZNF66
135.215850517828	0.530844850571525	0.148703026028639	3.56983220011467	0.000357209967714247	0.00441101083476276	SLC52A2
86.8907680126236	0.603850483541763	0.169166394995836	3.56956524111438	0.000357574160942219	0.00441185587988013	GSN
123.130938020843	0.526958153170271	0.147639291025995	3.56922706352936	0.000358036011187045	0.00441390345361748	FADS2
914.869932523893	0.324447243746175	0.0909385464047117	3.5677636884832	0.00036004098458421	0.00443495571184366	TBC1D9B
115.525621649505	0.543320215776397	0.152304994643154	3.56731712606917	0.000360654908448311	0.0044388525324451	ITGB5
469.22745380889	0.395481083211924	0.110896529268268	3.56621695756792	0.000362171574142679	0.00445384449421793	FGFR1
114.789475353643	0.579270472527961	0.162514998650499	3.56441237632304	0.000364672246768086	0.00448090272243784	GPX3
67.4726132255853	-0.692120366688728	0.194197480968219	-3.56400280393954	0.000365242049253355	0.0044842104104628	ZNF773
474.483672180353	0.34656404320913	0.0972625081491744	3.56318225597878	0.000366386111699991	0.00449405636707532	GLE1
75.9219868086332	-0.592166383869926	0.166199012705633	-3.5629957978075	0.00036664655082997	0.00449405636707532	IPO5P1
105.824067431934	0.647683117847457	0.181793946554828	3.56273203878171	0.000367015257064751	0.00449488225749991	RPL13P12
126.239480666286	0.511681294666601	0.143665270298372	3.56162135500051	0.000368571678076084	0.00451024095312629	NTHL1
27.6603412853472	0.74019038351445	0.207837522101407	3.56138957023025	0.000368897259505985	0.00451052493446785	RASSF4
71.2895680452379	0.619320383065712	0.173923865305666	3.56087062564574	0.000369627181283335	0.00451574829091196	MAST1
501.785008566691	0.463626706049915	0.130217574844805	3.56040040372791	0.000370289737989599	0.00452014077053261	BTBD2
593.129630935376	-0.519688593677579	0.145989387679253	-3.55976966503459	0.000371180211232887	0.00452726330846494	CIC
29.9830206144552	-0.717446883763578	0.201567222774728	-3.55934300174091	0.00037178370670172	0.00452726330846494	TECTA
424.177344257591	0.427880417283031	0.120208368303056	3.55948943757649	0.000371576476683694	0.00452726330846494	ANKS6
369.234431085948	-0.459034037279308	0.128993973358802	-3.55856963954808	0.000372879930524526	0.0045369085837148	PTPN4
51.2102451299237	0.6818807470976	0.191635957220071	3.5582087881062	0.000373392462677394	0.0045387931723603	METRN
547.119560845186	0.36426155377274	0.10237724730875	3.55803231038433	0.000373643360974622	0.0045387931723603	AAMP
659.24314371933	-0.319208425277883	0.0897330427386853	-3.55731195037553	0.000374669131954189	0.00454755039980523	GDAP2
392.980550727375	0.480064391104816	0.135034452252355	3.55512525209244	0.0003777990713744	0.00458181198999343	ANXA11
71.78887493738	0.579542629593585	0.163075975482927	3.55381979397854	0.000379679277323576	0.00460087390725896	LRRC61
2439.14527008494	-0.403613716117761	0.113602682668826	-3.55285374108968	0.000381076276639757	0.00461405423590524	NSD1
125.671181424581	-0.597073789046945	0.168250648549044	-3.54871612202376	0.000387114174464805	0.00468335940023641	BBIP1
55.9265070944032	0.641218091629187	0.180720104293758	3.54812816280194	0.000387979384106377	0.00469002307351282	STUM
103.074421053993	0.541501939725085	0.15265311800853	3.54727074552665	0.000389244353587306	0.00470150447162902	DOC2A
108.553053061475	-0.562959774614009	0.158718120334397	-3.54691558486159	0.000389769459137647	0.00470403804365394	KRIT1
700.425114113375	-0.39401626351535	0.111093930227318	-3.54669478979744	0.00039009623855911	0.00470417590184822	CUL5
869.640038357346	0.3876725331474	0.109360672155125	3.54489896146118	0.000392763611641877	0.00473010783919547	RTN3
1539.35577131126	-0.403048665071299	0.11370073283811	-3.5448202928047	0.00039288084821098	0.00473010783919547	EXO1
336.462439797599	-0.436959588614113	0.123298849827767	-3.54390644539256	0.000394245114566909	0.00474270514031821	RBM20
167.189485118816	-0.496567803101579	0.140134295880969	-3.54351374144246	0.000394832733936618	0.00474594673016319	FGF2
180.055552209817	0.445905523176793	0.125880124336061	3.54230284986345	0.000396649797855111	0.00476178323045002	ACACB
708.758462180764	-0.438669601887276	0.123840635493022	-3.54221052032628	0.000396788667657664	0.00476178323045002	USP47
115.941907114944	0.509511496844973	0.143858801818299	3.54174711873738	0.000397486341062171	0.00476632134214181	RGS19
543.030795794664	-0.546653200398749	0.154366181752133	-3.54127564855181	0.000398197338239604	0.00477101180282744	MED23
451.179387686906	-0.439624095108719	0.12415520652219	-3.54092355385955	0.000398729086905204	0.00477354878761231	KIF21A
301.781305853368	0.45901768327045	0.129661344505141	3.54012743753593	0.000399933863160569	0.00478413266781572	ACTR1B
428.598839691469	0.422962174539172	0.119526095587648	3.53865967477384	0.000402163973133165	0.00480695511797069	PSMB6
121.116938697573	-0.564020851846371	0.159406777134147	-3.53824888744677	0.000402790198480302	0.00481058558104937	ZSCAN9
465.24480645665	0.346195986013737	0.0978639587988987	3.53752280474507	0.000403899304932206	0.00481915753182023	MAP2K1
141.410277333618	0.473827774061742	0.133949688650075	3.5373562927761	0.000404154057270705	0.00481915753182023	SLC26A6
310.947638693793	-0.50247151210505	0.142066167907193	-3.53688368953049	0.000404877926931642	0.00482393293613363	LTV1
385.315202062288	0.394293220365602	0.111490505902332	3.53656320037699	0.000405369497764994	0.00482593519406258	MGAT4B
417.452671858317	0.361686039053901	0.102299677021078	3.53555406611282	0.000406920966238475	0.00484054230732004	PER1
1001.78487932992	0.407666626930478	0.115331956481106	3.53472393401446	0.000408201388538445	0.00484418465618773	TTLL12
497.567663300524	-0.441927734823023	0.125014829223061	-3.5350025078585	0.000407771288365666	0.00484418465618773	RPE
37.3656927211131	0.749451516094562	0.212013252948647	3.5349276786772	0.000407886778228325	0.00484418465618773	MYO15B
850.020603280743	0.316410015253634	0.0895345605415149	3.53394279639004	0.000409409676102968	0.00485147766460898	TSC2
45.2814830301143	-0.670992126396302	0.189883925224622	-3.53369631264235	0.000409791637554959	0.00485147766460898	PGBD4
101.00607477681	-0.528580410277079	0.149576021799391	-3.53385792668028	0.000409541156175619	0.00485147766460898	ZNF468
159.81217290391	-0.417991067061261	0.118363801250178	-3.5314096256319	0.000413351084702341	0.00488973682038447	URGCP
497.56110760374	0.417887289992032	0.118345295145803	3.53108494492486	0.000413858816089036	0.00489154798289829	TBC1D16
98.3271684116546	0.67404341305873	0.190898876718588	3.53089250521031	0.000414160025635217	0.00489154798289829	AC016739.1
809.422361223473	-0.429971706790365	0.121820014728643	-3.52956538174895	0.000416242840667876	0.00490837506264245	EXOC8
208.227498891104	-0.542583838717732	0.153719322460429	-3.52970485449156	0.000416023490127569	0.00490837506264245	ZNF782
3294.89679736804	0.30635340388377	0.0868227537637784	3.52849213602779	0.000417934364717111	0.00492054216139317	KHSRP
244.086256285675	-0.421075686450132	0.119334796461717	-3.5285239421782	0.000417884143423316	0.00492054216139317	HSPA14
427.325514008119	0.574877277252074	0.162945616506296	3.52803155787785	0.000418662240747093	0.00492522448361544	HMG20B
24.621312780449	-0.794072014776706	0.225104810411842	-3.52756572959906	0.000419399617869179	0.00493001111091769	UNC79
114.229410637592	-0.504586665397314	0.143049913583487	-3.52734687324943	0.000419746472425751	0.00493020325131884	ZNF426
54.6199776832417	-0.613629120377123	0.173981974676022	-3.52696951232897	0.000420345162233562	0.00493335073567117	BMF
103.615734599086	0.548432252522693	0.155536245066808	3.5260736318221	0.0004217696878704	0.00494617801412167	SLC39A4
2021.59460999799	0.518152390365792	0.147058182625059	3.5234516102166	0.000425964871267323	0.00499145167690075	H2AC12
277.677752289196	0.5052124245259	0.143508513185139	3.52043522236295	0.000430839215487705	0.00504460641870494	G6PD
189.984154524671	-0.513384367367978	0.145883832458183	-3.51913134387348	0.000432962301782108	0.00506548914171271	CRAMP1
8031.94538300057	0.464826018639875	0.132186521501199	3.51644035534788	0.000437374916076314	0.00511310472030593	RPL8
621.331534527815	0.351706389877445	0.100030251177239	3.51600026730187	0.000438100543135765	0.0051175769788224	ERGIC3
1181.79424374944	0.364348988884811	0.103671230765518	3.51446574130957	0.000440639504376087	0.00514320773613309	NCAPD2
158.419541564217	-0.455455766192789	0.129692407278077	-3.511815192205	0.000445057367418862	0.0051907120795834	BTN2A2
194.445592003181	-0.405561647688173	0.115492251030415	-3.51159185200546	0.000445431507136342	0.00519101702496313	C2orf69
452.797099412944	-0.423027587559171	0.120491491468421	-3.51085028829642	0.000446675881994947	0.00520145521601766	PTEN
131.428614032763	0.476233059294027	0.135687055753842	3.50978991067496	0.000448460877590419	0.00521816763729819	OAF
234.316748137529	0.472995005293211	0.134774865209024	3.50951940897613	0.000448917293476079	0.00521940706686101	RIPOR1
731.666621484551	-0.495131725877305	0.141115621106251	-3.50869536622385	0.000450310369196337	0.00523152630630978	PTBP2
195.842599510687	-0.523248757556752	0.149183775225763	-3.50741061998805	0.000452490332448129	0.00525276131449708	RNF6
517.468578722019	0.402286637089982	0.114754091105738	3.50564091627289	0.000455509303491122	0.00527958996128755	COPS6
51.5475195856079	0.629112733651592	0.179452492885949	3.5057341557881	0.000455349776521712	0.00527958996128755	RTN4RL1
176.302189035851	0.483128534014003	0.137865145901904	3.50435587510831	0.000457713247702293	0.00530101592855211	CCND3
218.525854531714	0.47017074157263	0.13420113951508	3.50347801271686	0.000459224565352501	0.00531027352043664	HIGD2A
204.965258659294	0.500125666013892	0.142748948757138	3.50353309336636	0.000459129602402708	0.00531027352043664	PCYT2
202.547067052114	-0.506657778339874	0.144657074122345	-3.50247494921241	0.000460957127126148	0.00532617929151103	C1GALT1
456.808018392871	-0.376959421873704	0.107670484658134	-3.50104694959435	0.000463434192658054	0.00535065623210541	KLHDC4
750.221263152657	-0.431688311095334	0.12338600071202	-3.49868144363383	0.000467564838560329	0.0053941722326407	NOL8
202.682831238983	-0.425662864301663	0.12170481696487	-3.49750219356174	0.000469636850519264	0.00541388941205244	RNF121
505.079870529922	-0.494882579115227	0.141509678566401	-3.49716418077376	0.000470232336590084	0.00541656815823496	VEZF1
411.022197746754	0.409165019050449	0.117013573252266	3.49673125670936	0.000470996059226529	0.00542117917861276	ADD2
326.844040362953	-0.566318762278613	0.161979858534008	-3.49622951522528	0.000471882630494177	0.00542719599003982	SLF1
927.195741408695	0.320343414686267	0.091639076654145	3.49570757784121	0.000472806539549053	0.00542944969241972	GALNT2
99.9290292263055	0.512805841671691	0.14669176594224	3.49580522381609	0.000472633563012166	0.00542944969241972	PKNOX2
75.5826192789654	0.569777800888835	0.163024142832565	3.49505165915228	0.000473970008876625	0.00543862355570201	ARRDC1
4177.96375986437	-0.279167763471131	0.0798862432166687	-3.49456617598061	0.000474832878819818	0.00544433670511547	DDX3X
1924.82271332262	-0.363837254314786	0.104151258388995	-3.49335437653466	0.00047699305937028	0.00546490435224767	CHD8
658.495577876884	-0.316772381671413	0.0907089728197502	-3.49218353845632	0.000479088925446484	0.00547210528398561	GON4L
467.892668568511	-0.45786231689283	0.131108751447456	-3.49223306482577	0.000479000096749641	0.00547210528398561	SYNJ1
1761.2747073224	-0.367343325437219	0.105181104168455	-3.49248401926732	0.000478550230067255	0.00547210528398561	TOR1AIP2
289.645632314879	0.52517478820967	0.150362414050078	3.49272650035242	0.000478115927300076	0.00547210528398561	IRF2BP1
103.979755519313	-0.554269725497229	0.158850396581694	-3.48925616444514	0.00048436673502305	0.00552815500102436	PPP1R3B
409.06529775728	0.477346954398703	0.136844893864924	3.48823358268582	0.000486223108020466	0.00554509946662178	RNF126
390.916194850987	-0.426952029212738	0.122455603001393	-3.4865863116764	0.000489227487658609	0.00557510040748928	TTC26
346.268271143272	-0.516895243925227	0.148279236858478	-3.48595835045042	0.000490377347283892	0.00558393808353726	SLC35A3
132.841416797126	0.483201829863945	0.138622458625997	3.48573986245348	0.000490778011227922	0.00558423767619139	B9D1
401.810297467387	0.405428307856203	0.116338413278956	3.48490491170847	0.000492311960503022	0.00559742188629846	RNPEP
179.576762463074	0.585627115550455	0.168061666744168	3.48459661798978	0.000492879478796808	0.00559960638630007	DGCR6L
54.0032566339641	-0.661954260325658	0.190030254211067	-3.4834151176287	0.000495060081382318	0.00561380792147899	PBLD
60.6295422937226	-0.661077042755697	0.189784271817285	-3.48330784435156	0.000495258512077921	0.00561380792147899	DNAH7
794.018860915077	-0.320815051113747	0.0920899338128222	-3.48371464535767	0.00049450641692883	0.00561380792147899	SLMAP
147.329682324004	0.466046892928978	0.133803148351507	3.48307867692807	0.000495682667160258	0.00561434954140438	PIM2
371.654091396694	-0.472224811835831	0.135613706051132	-3.48213189939506	0.000497438605559433	0.00562996333773146	TAB3
323.740806079107	0.444937422168634	0.12778798064636	3.48184093619847	0.000497979403677974	0.00563181104220192	NUCB1
918.270484900937	-0.358840308834028	0.103069163730807	-3.48154865960917	0.000498523194802368	0.00563368977035373	FNBP4
912.790368329972	-0.394826637494979	0.113442650240559	-3.4804073834465	0.000500651886604718	0.00565346267409733	SART3
30.473215703693	0.733678896476364	0.210856840657535	3.47951194843128	0.000502327968779179	0.00566809857055902	RANBP1P1
770.256112274011	-0.396393742663669	0.113931135781082	-3.4792398052218	0.000502838404210143	0.00566956952048579	MIER1
748.757530043662	-0.434304943675036	0.124935928518291	-3.4762213626279	0.00050853235377899	0.0057251148085443	VRK1
1023.88754745587	-0.484959730068327	0.139504903223378	-3.47629164898813	0.000508399085792219	0.0057251148085443	ZNF146
315.515829325756	-0.470693762400391	0.135428847999195	-3.47557975537967	0.00050975039357623	0.00573449971416035	HPS5
550.661391121388	0.472779414952853	0.136053800243079	3.47494457419173	0.000510958912488135	0.00574096629727387	DCTPP1
2243.47127176612	0.340054402508255	0.0978609538182834	3.47487316687815	0.000511094941528437	0.00574096629727387	P4HB
597.055411873459	-0.39550842048264	0.113902710308804	-3.47233546427796	0.000515951172460642	0.0057836709748067	ATG2B
419.580374854515	-0.450987544889805	0.129882293456743	-3.47227888334145	0.000516059936144514	0.0057836709748067	CENPO
1266.01118731749	-0.395273355942207	0.113836847615625	-3.47227953181613	0.000516058689481797	0.0057836709748067	GPATCH8
227.914471080444	-0.523533158690412	0.150828721628151	-3.47104419529004	0.000518438664534133	0.00580269648647014	TYW5
43.3740984956328	0.686423208505302	0.197759835429421	3.47099403180016	0.000518535524332285	0.00580269648647014	LINC00863
100.291054866166	-0.524378566915537	0.151087959918413	-3.47068401213901	0.000519134510155781	0.00580504459369849	ANKRD44
655.26044854002	-0.431544604782393	0.12435547665679	-3.47025009580735	0.00051997395851253	0.00581007605927447	CNOT4
46.8185023732669	0.678446896957633	0.195553280995428	3.46937107628225	0.000521678375929717	0.00582475773483801	ABCD1
2056.86051328966	-0.34400441890813	0.0991657079584007	-3.46898566036998	0.000522427337565642	0.00582875736310148	PUM1
330.948548142848	0.39527565317149	0.113971426770065	3.46819956873006	0.000523958021948419	0.00584146622825454	OBSCN
639.89806864471	-0.418159682116121	0.12063177017489	-3.46641420837876	0.000527450030660539	0.00587600605478959	PLAGL1
2689.31400633713	0.481030202406055	0.138822628769869	3.46507054842964	0.000530092402225545	0.00590103609253616	RPL18
913.341691635708	-0.356899018958722	0.103019978751674	-3.464367041067	0.000531480798127224	0.00591207984016689	ASXL2
445.937670235716	-0.435360162862797	0.125718555925057	-3.46297457570483	0.000534238872922228	0.00593833179387546	VCPIP1
790.837195035103	-0.32901652307961	0.0950323225363755	-3.46215386826595	0.000535870699779818	0.00595060705535971	OTUD4
66.7290483894111	0.586802301546663	0.169497177554748	3.46201812922298	0.000536141039244047	0.00595060705535971	METRNL
45.867013922524	0.629839176645157	0.182063209588443	3.45945332980188	0.000541273069372052	0.00600289715218819	SLC8B1
155.984505294789	0.587682416351581	0.169886630676255	3.45926229752299	0.000541657140634531	0.00600289715218819	LAGE3
645.25808909438	-0.382407077506122	0.110564744601943	-3.45867101563767	0.000542847525306237	0.00600785485177258	CPLANE1
115.775405975718	-0.472411342667718	0.136588757364248	-3.45864002121283	0.00054290999129781	0.00600785485177258	AC118344.2
291.126561632788	0.392085560597319	0.113381421979969	3.45811115922139	0.000543976889354385	0.00601074315444398	CHST12
207.91828263064	0.400561484421703	0.115828504898057	3.45822891156408	0.00054373917314515	0.00601074315444398	PEX5
210.997042035892	0.439070302225806	0.127016366510589	3.45680099571423	0.000546628362501285	0.00601599781890317	GTF2IRD1
169.095874913541	0.515756605223953	0.149208054415752	3.45662710530929	0.000546981180793244	0.00601599781890317	TIMP2
273.769379929311	0.534622933270575	0.154659768590312	3.45676796327539	0.000546695367989642	0.00601599781890317	TLE5
120.159607551242	0.538616045445609	0.155784957751142	3.45743294616429	0.000545347938923307	0.00601599781890317	TMEM8B
312.367989378526	0.451647864020249	0.130635473502281	3.45731409633053	0.00054558853244923	0.00601599781890317	SH3GLB2
65.7109068677302	0.591586242008796	0.17115269878855	3.45648211331842	0.000547275527267654	0.00601599781890317	STARD10
79.1238733209135	-0.70995694572994	0.205360157258882	-3.4571309021494	0.000545959575066134	0.00601599781890317	H3C6
32.075874827636	0.692912448895964	0.200510371657803	3.45574367633465	0.000548776909982536	0.00602805976893187	ATP2A3
84.8773802363156	0.622280335153814	0.180208278423197	3.45311736285757	0.000554147850865903	0.00608257799217563	NYNRIN
138.078594926944	-0.547628792212485	0.158617339534825	-3.452515303929	0.000555385970524997	0.00609168567817749	CPEB3
241.97526111468	0.494224203869274	0.143180483920417	3.45175676416889	0.000556949557503657	0.00610434720740783	AURKAIP1
82.726928710075	0.570192418801738	0.165211632089166	3.45128494641347	0.00055792418829129	0.00611053973329014	PIF1
219.409955426044	0.478083198345024	0.138547496213031	3.45068089581295	0.000559174290384347	0.00611973799681827	PLEKHJ1
237.503825748574	0.501386551382769	0.145316437476961	3.45030858234645	0.000559946104060251	0.00612304851499498	B4GAT1
281.68914265991	0.423214475485128	0.122665915956329	3.4501391212519	0.000560297728964815	0.00612304851499498	PGP
1165.50520185885	-0.423727914127479	0.122831073096307	-3.44968014563588	0.00056125111783328	0.00612897725089241	RSRC2
132.020917134125	-0.476974767189582	0.138331306723953	-3.44806087996704	0.000564626754556277	0.00616132940579077	C5orf34
192.749078131402	-0.410142222257921	0.118960077018244	-3.44772996570119	0.000565318924756094	0.00616437309984405	RHOU
258.373340075774	-0.411002629618442	0.119227768682657	-3.44720558104536	0.000566417393587742	0.00616509310744558	DAAM1
261.883457598578	0.40251260565733	0.116756054401321	3.44746666647186	0.000565870229661135	0.00616509310744558	NDUFA8
442.670770814246	-0.435653052873954	0.126382237586673	-3.44710665986732	0.000566624834102561	0.00616509310744558	ARID5B
289.220548152678	0.488692491535519	0.141784855370033	3.44671855298028	0.000567439388750958	0.00616945580320557	PODXL2
36.8762101211688	0.679767496309322	0.197286138689539	3.4455917725626	0.000569810446532519	0.00617861878961482	SEMA3G
1357.25607029144	-0.445225052020739	0.129197980257139	-3.44606820582351	0.000568806775565758	0.00617861878961482	USP1
1008.27952530502	-0.351758843433825	0.102091335493843	-3.44553082523875	0.000569938959208286	0.00617861878961482	HIPK1
346.970147536329	-0.429986787715416	0.1247836702934	-3.44585783303537	0.00056924975109035	0.00617861878961482	ANKRD18A
136.80413755061	0.622924446956959	0.18080755672968	3.44523458103178	0.000570564000127457	0.00618090282491015	BTD
138.982071966965	-0.450911653591499	0.130968218695829	-3.44290895975865	0.000575493011385849	0.00622977449262896	LRP12
60.0062193509126	0.592695881781444	0.172210940082417	3.44168542078563	0.000578102115959189	0.00625348024928442	PELI3
207.969198330496	0.498341760123952	0.144832600649439	3.44081206778968	0.00057997120721666	0.00626461296021066	SLC44A2
240.13511194437	0.511301736565228	0.148598226527006	3.44083337005576	0.000579925550675294	0.00626461296021066	FAM234A
263.889730779001	0.400054784288795	0.11628004294914	3.44044235057409	0.000580764144890404	0.00626863874770634	POLR2G
88.4787851490537	0.619950517135246	0.180244371562846	3.43950000635158	0.000582789770950741	0.00628595445645134	EIF4BP7
1329.72898031382	-0.366321525932702	0.106550914884322	-3.43799512496354	0.000586038249086665	0.00631402950462932	THOC2
338.342322143535	-0.586298384636249	0.170539573050831	-3.43790226601246	0.000586239248100262	0.00631402950462932	ZSWIM8
322.374188986295	0.459623404016513	0.133708247577049	3.43750974487685	0.000587089593900286	0.00631862588182581	STXBP1
435.536783065959	-0.313540541850357	0.0912364419208073	-3.43657134418403	0.000589127172674089	0.00633141933341454	JADE1
462.711956232417	0.509342737893662	0.148209966555245	3.43662946380739	0.00058900078472752	0.00633141933341454	NAXE
625.405421269819	0.433871133522979	0.126292082073002	3.43545791946153	0.000591553325516879	0.00635291645553296	AC008038.1
454.812669114616	0.347337143466919	0.101121124402804	3.43486235460894	0.000592854876361333	0.00635981962222351	OS9
390.238295202074	0.493820097827697	0.14377078034351	3.43477371860831	0.000593048809714614	0.00635981962222351	MAF1
989.517868011684	0.430587909961114	0.125421645178301	3.43312280228015	0.000596671783978602	0.00638796160985337	SURF4
222.941084691207	0.454515262892924	0.132391843619408	3.43310622820193	0.000596708260405397	0.00638796160985337	ATP13A2
489.517473939333	0.410519765449071	0.119580720816191	3.43299289924909	0.000596957731724583	0.00638796160985337	SSR2
373.465344774226	-0.517449589027019	0.150773264803888	-3.43197177364349	0.000599209920322236	0.00639829232744939	BRPF3
117.907425432579	-0.47415721976089	0.138154715546451	-3.43207409088737	0.000598983894003324	0.00639829232744939	ZNF548
169.353560087306	0.445806240760764	0.12989097192655	3.43215724810232	0.000598800252057118	0.00639829232744939	GUSBP11
537.916358776355	0.436366794316909	0.127172990063921	3.43128516595842	0.00060072874220249	0.00640531874215925	POLRMT
969.393530994644	-0.35026351186269	0.102085134158414	-3.43109224227648	0.000601156146612787	0.00640531874215925	ZNF142
233.911639976745	-0.480429842462053	0.140018600308694	-3.43118586675532	0.000600948694983665	0.00640531874215925	SRP19
720.755668426127	-0.322024356717207	0.0938704461292559	-3.43051908237223	0.000602427598913847	0.00641428443468797	NCOA2
770.918761089271	0.391746185574103	0.114215918742307	3.42987378543929	0.000603862069165674	0.00642497181579483	CHCHD2
256.061627851181	-0.401120236096799	0.116962775392248	-3.42946920292886	0.000604763061200972	0.00642997190586949	IFT81
12.6247788863084	-0.778710361221287	0.227107019568217	-3.42882559377423	0.00060619893636305	0.00644064781604531	ZNF223
295.256657057391	-0.513135181228985	0.149668707351888	-3.4284733950601	0.000606986024984871	0.00644442030939454	CENATAC
422.949083201498	-0.411980017413057	0.120193754224311	-3.42763249281823	0.000608869109032772	0.00645981543345794	CSTF1
34.9059754868631	0.728766441498797	0.212792094794225	3.42478155592919	0.00061529392475812	0.00652334006795798	PLPPR3
648.90243153981	-0.491181006970647	0.143442262369863	-3.4242419134756	0.000616517130737881	0.00652703054593114	VPS13C
53.3685066301697	0.643379225275718	0.187885779888254	3.42431037441135	0.000616361825310835	0.00652703054593114	THEM6
794.48931234551	0.349295918106087	0.102072829572813	3.42202640573335	0.000621562768130404	0.00657578142709307	HYOU1
254.881393131275	-0.512780725268525	0.149892286817963	-3.42099474332041	0.00062392538202753	0.00659609845762202	C12orf4
706.431579339086	0.44277856929463	0.129441848942163	3.4206755613671	0.000624658032489585	0.00659916704720052	LSM4
281.173174874545	-0.492050130081782	0.143881880139427	-3.41981999126623	0.00062662585888165	0.00661059260038018	ASB1
254.039202021742	-0.39444452820768	0.115334906133039	-3.41999262350539	0.000626228337822941	0.00661059260038018	DMWD
256.694403719052	0.420158290312384	0.122920053925428	3.41814274314653	0.000630500305370608	0.00664676541004478	THRA
151.093348416667	-0.431873346871247	0.126426527930128	-3.41600259013623	0.000635476425445364	0.00668438956207328	ZNF324
1129.35157350636	-0.366862052405441	0.107385833210496	-3.41629842072671	0.000634786413583609	0.00668438956207328	TXLNA
1506.78386841084	0.472009323537758	0.138168879042877	3.41617683234793	0.000635069928735669	0.00668438956207328	PRKCSH
990.361241359307	-0.453398929014811	0.132741042406173	-3.41566497291365	0.000636264755254396	0.00668438956207328	CCDC14
101.782725684057	-0.570329102245134	0.166975486604971	-3.4156456965112	0.000636309792729373	0.00668438956207328	ZXDB
34.4979906421255	0.718257841422278	0.21033765078312	3.41478493625888	0.00063832390222686	0.00668671183252674	C1QL1
320.104189321156	-0.499045371525945	0.146140978408588	-3.41482161239327	0.000638237962218099	0.00668671183252674	CWC22
131.474087941345	0.503740613936909	0.14750759739465	3.41501470320321	0.000637785686709378	0.00668671183252674	SAMD11
63.2152012849337	-0.618641454471195	0.18114293272813	-3.41521165167227	0.000637324682556048	0.00668671183252674	ZNF470
187.214140866899	0.4406038444676	0.12905008584114	3.41420806964811	0.000639677040678619	0.00669618415144067	HEMK1
887.050999300346	-0.363098091839433	0.106395237891611	-3.41272879345725	0.000643159136774466	0.00672791363482799	BBX
43.8543030239094	0.657166294995377	0.192574565244396	3.41252903342332	0.000643630704490189	0.00672812839445	ZNF775
156.051396887895	0.503927188404262	0.147680602483071	3.4122774415281	0.000644225087754963	0.00672962579414621	DUSP9
287.535406083509	-0.427165168338627	0.125211030245427	-3.41156180490918	0.000645918564462999	0.00674259427998219	TRAF6
27.4652048135942	0.721692498268484	0.211577522135872	3.41100742169115	0.000647233297464086	0.00675159377501522	WNT11
465.637361854407	0.418106797017109	0.122594605754975	3.41048282216237	0.000648479689236582	0.00675986829094486	AKT1
337.438072804682	-0.335835973872847	0.098520661350848	-3.4087872459248	0.00065252347900082	0.00679727146386539	USP31
1315.70806891917	0.343125146956605	0.10068902523054	3.4077710671146	0.000654958195461959	0.00681311813229152	OAZ1
155.111547956328	0.473932452072704	0.139072601821679	3.40780603702508	0.000654874269037963	0.00681311813229152	TLCD1
874.28076315629	-0.42654386324348	0.125232753662125	-3.40600881774336	0.00065920050067492	0.00685246959482075	FBXO22
222.342933064038	0.461691491796	0.135623481034174	3.40421502438551	0.00066354497306074	0.00689282755093806	RABEPK
80.8035298232684	-0.527653778811088	0.155040604198164	-3.40332638369153	0.000665707061182796	0.0069104747610743	ZNF527
611.729063874207	0.374787655678046	0.110152349786378	3.40244812212254	0.000667850331017873	0.00692790221682449	KAT2A
242.75402026946	-0.583246550487135	0.171434087199097	-3.40216207882727	0.000668549762016555	0.00693033829048016	STX3
404.838933029092	-0.372826036638253	0.109632740361538	-3.40068154283819	0.000672180855728997	0.00696314015618711	SENP1
39.2741627074073	0.671824952964425	0.197643176160028	3.39918112032596	0.000675879421556725	0.00699659495583738	SLIT1
21.5780081425329	0.732184546186208	0.215413000792149	3.39898030060261	0.000676375878476935	0.00699687862638034	LRRK1
953.036329665646	-0.456551634832329	0.134338999635594	-3.39850405370567	0.000677554588882843	0.00700421469325389	XIAP
671.961252155709	0.469767715006095	0.138241130345155	3.39817617110913	0.000678367207440536	0.00700775874888537	MDK
378.731006465658	0.33095312858535	0.0973974077660457	3.39796649804396	0.000678887332370817	0.00700827843389306	PRMT7
283.509992689389	-0.405105643659518	0.119247383271324	-3.39718686101296	0.000680824590686661	0.00701371575916639	MECOM
199.401890125846	0.422496376135616	0.124354793539512	3.39750776073921	0.000680026590931	0.00701371575916639	RXRA
26.8702241169361	0.68999066105927	0.203096153391504	3.39735957346859	0.000680394988605069	0.00701371575916639	CD27-AS1
383.918476581361	0.360781099297813	0.10621237733102	3.39678960554106	0.000681813674473612	0.00701905768262448	PTTG1IP
142.79341286864	0.464061668219974	0.136643290280962	3.39615408312977	0.000683398771602651	0.00703052377654948	CLMN
65.1029497671857	0.638001653259521	0.187925998093193	3.39496216453848	0.00068638085246827	0.00705147601671431	PROCR
718.507960364862	0.475077575971814	0.139934662302519	3.3949956940959	0.000686296799235424	0.00705147601671431	H3C1
349.953745002051	0.470098357345876	0.138516094704755	3.39381758017279	0.000689255887242689	0.00707613907088726	DYNC2I2
198.934499959856	0.451293371435241	0.133031977137339	3.39236761827073	0.000692914058753882	0.00710690146801123	PLPPR2
90.2038059949456	0.528755895457975	0.155871619205597	3.39225253546982	0.000693205177713772	0.00710690146801123	FAM171A2
22.3471084199501	-0.714214064685141	0.210561306881898	-3.39195303857863	0.000693963332330155	0.00710978779420943	AC009812.4
3331.49559427968	-0.288758631760544	0.0851366217226368	-3.39170883126276	0.0006945820957032	0.00711124304845891	MYCBP2
120.334047649293	0.511591536100402	0.150930518060369	3.38958311860943	0.000699989844845931	0.00716169308337912	GAMT
1773.74519377566	0.408711183058739	0.120667263359379	3.38709250280656	0.000706375665858608	0.0072220738914413	SLC25A5
135.735711057454	0.462500149857273	0.136614480133351	3.38544017739424	0.000710641974175453	0.00726071666354468	PGAP2
1827.39334802174	-0.361554280633728	0.106869832307892	-3.38312761259032	0.00071665323628479	0.00731712274172499	UBR5
247.958037611401	0.479199841825303	0.141674880181963	3.38239101532914	0.000718577839609028	0.0073286397828754	MRC2
240.638465214045	-0.412122758825243	0.121846178754131	-3.3823199302528	0.000718763826663988	0.0073286397828754	FOXO3B
388.781223969147	0.375373974186058	0.111029832511069	3.38083887633205	0.000722649045041409	0.00736322117819856	CERCAM
308.519538789903	-0.368064642093408	0.108917156354735	-3.37930822298234	0.000726684871138742	0.00739928888926732	TOPORS
405.94715045808	-0.631964108627428	0.187103049464431	-3.3776259148976	0.000731144707151607	0.00743962182577116	MIR924HG
102.642440377419	0.542456861382172	0.160617416259628	3.3773227960866	0.000731950980074612	0.00744274899098363	JPH3
267.353419854862	-0.34666256026597	0.102708680903309	-3.3752021466649	0.000737614888055212	0.00749523248305149	MCPH1
183.974625227485	-0.523268003136389	0.155074559352683	-3.3742994680793	0.000740038124555736	0.00750962496870607	ZNF200
305.693845819145	-0.434526868037367	0.128773142694114	-3.37435942733444	0.000739876935236876	0.00750962496870607	FIGN
356.595946437383	0.442077935258675	0.131087876782229	3.37237848464875	0.000745219625935039	0.00755637363152734	AP2S1
3146.50448017107	-0.382668628329346	0.113476886549304	-3.37221649241393	0.00074565810723391	0.00755637363152734	BRD2
620.611162079653	0.398969922375717	0.118324421698199	3.3718307400085	0.000746703228376326	0.00756182760196175	DDOST
682.377883016218	0.430452965381815	0.127694387829038	3.37096228503106	0.000749061119188338	0.00758055950809528	SCARB1
660.186442466933	-0.391675252735833	0.116204726539115	-3.3705621483821	0.000750149831755227	0.00758643053579168	RBBP8
320.840059743252	-0.389530351026025	0.115628248101446	-3.36881650826599	0.000754916671096924	0.00762945625576146	CDK17
249.233390884732	-0.550123672229085	0.163307826603694	-3.36863017327451	0.000755427156248553	0.00762945625576146	AC021078.1
110.457962871927	0.534525094035825	0.158698288011142	3.36818437510994	0.000756649770327838	0.00763147033399618	BID
31.0573317253184	0.726304992536182	0.215630382484811	3.36828689986367	0.000756368430709617	0.00763147033399618	FAM86FP
230.241036213902	-0.488354628534375	0.145032391496108	-3.3672107554503	0.000759326340917588	0.00765329123477545	TENT5A
36.6971405591379	0.675972804167374	0.200789032482221	3.36658230686593	0.000761058670200948	0.00766557203469787	ZNF517
423.704047711235	-0.445450977080349	0.132361839376931	-3.36540334568654	0.000764318400187057	0.00769321023993949	IP6K2
902.21746274059	0.420419851373059	0.125013550751274	3.36299424219638	0.000771019718977163	0.00775542896020387	CYB5R3
160.728179695296	0.410105920647376	0.121987017419133	3.36188169301902	0.000774132834041486	0.00777862305214089	MOCS1
132.969992617851	-0.469914064948455	0.139780592461199	-3.36179763352268	0.000774368521313214	0.00777862305214089	TVP23B
537.989062339545	-0.498512711871463	0.14832866218205	-3.36086569202396	0.00077698597976282	0.00779482164312717	ZFYVE16
211.806793008488	0.460504134549061	0.137023628677573	3.36076440971114	0.000777270936343946	0.00779482164312717	ME1
574.30220976945	0.469018915598788	0.139561312318387	3.36066570174401	0.000777548743378242	0.00779482164312717	FADS1
325.600024728005	0.393944568778814	0.11724564962057	3.35999305776969	0.000779444310843983	0.00780857675276004	ZDHHC8
76.9336038407347	0.559098604610701	0.166452283084771	3.35891220143832	0.000782499242032405	0.00783392026402509	TRERF1
466.328685103959	0.392352166161006	0.116818973888869	3.35863390252216	0.000783287623072313	0.00783655363740423	CLIC1
696.855452621788	-0.33075852721583	0.0985276473851758	-3.35701233099366	0.000787895986405888	0.00786960118392373	RFC1
40.2567621563443	-0.667352126172174	0.198795955996867	-3.35697033083857	0.00078801568080734	0.00786960118392373	ZNF331
296.254267134632	-0.376496892337161	0.1121556240741	-3.35691496030919	0.000788173504644503	0.00786960118392373	HUS1
148.296097531353	-0.527845846186677	0.157254499547233	-3.35663429476709	0.000788973943165563	0.00787232395331151	PIK3CA
412.672656503253	-0.363581100402194	0.108329708653285	-3.35624552970833	0.000790083920359224	0.00787812957219154	CCDC66
98.4325071685635	0.507797840589119	0.151356347808525	3.35498211962351	0.000793701144863782	0.00790891114090383	EPHB2
412.191430669813	-0.5223435181435	0.155705617606137	-3.35468640229017	0.000794550019527757	0.0079120845402507	LINC00641
164.160538445499	0.476401894033388	0.142023387621858	3.3543904423814	0.00079540043409105	0.00791526902957718	GFUS
94.9718590843993	0.578480331152929	0.172503371983828	3.35344361388577	0.000798126739297652	0.00792653566584758	SEMA6C
322.361324396974	0.411246679989358	0.122625842918595	3.35367056569278	0.000797472463440736	0.00792653566584758	LRP8
356.466286519591	0.340487011295851	0.101532193880293	3.35348817240459	0.000797998242943225	0.00792653566584758	OST4
38.9056829815016	0.683537791682973	0.203845229207783	3.35321947116177	0.000798773405820122	0.00792767990327263	OCA2
519.957280153363	-0.317626816861656	0.0947314868079703	-3.35291704547523	0.000799646694499128	0.00793107030707679	MED12L
120.516626714564	-0.560305634909303	0.167123477181982	-3.35264466942117	0.000800433969708956	0.00793360367185946	ABHD13
1162.83699437502	-0.518883164874138	0.154797866647786	-3.35200462455185	0.000802286786062812	0.00794668790683863	UHMK1
84.6573232985217	0.578549167871512	0.17272104003515	3.3496160499831	0.000809236483836433	0.0080102061243451	CNTFR
73.4316600142237	-0.554368347546816	0.165523424810017	-3.34918364686512	0.000810500542051978	0.00801739826643856	HDX
1446.74858011711	-0.454038531009526	0.135643169149322	-3.34730111259566	0.000816025197052631	0.00806669838597355	DICER1
183.388635904481	-0.48763050300469	0.145710968695003	-3.34656002476644	0.000818209629207166	0.00808293578733993	PER2
61.1829632214245	0.568091710434605	0.169811618400277	3.34542309758518	0.00082157138663027	0.00811077456940022	TMEM141
102.26877757608	0.521983462688042	0.156057233939818	3.34482067578707	0.000823357865274278	0.00812303523564577	MICOS13
357.955757880473	-0.369999683749098	0.11063438812364	-3.34434609369016	0.000824767773134669	0.00812807045893722	HSF2
93.2467719960486	-0.602125421690921	0.180046240374313	-3.34428211574489	0.000824958012658776	0.00812807045893722	DNAJC27
115.229516630814	0.501268876188683	0.149920121866532	3.34357303040976	0.000827069217781812	0.0081327564414313	QPCTL
751.071988763742	-0.466527681667041	0.139525052620448	-3.34368396861418	0.000826738583958351	0.0081327564414313	MARCHF7
287.475288515603	0.38241403953264	0.114366754046755	3.34375179850171	0.000826536488085523	0.0081327564414313	PTDSS2
838.895094169334	-0.461787380076703	0.138216754069115	-3.34103765630169	0.000834659018609952	0.00820198193715721	ROCK1
80.93268770892	0.513005772740492	0.153594746416042	3.33999557088309	0.00083779726032199	0.00822740074537402	H3P6
12.9352100221853	-0.754856374041714	0.226038939324953	-3.33949706318757	0.000839302383962603	0.0082367589878751	AC118553.2
193.689032339265	0.428205257938818	0.128231679203993	3.33930944831208	0.000839869491086006	0.00823690545596973	TMEM98
42.8598088420475	0.609720844760629	0.182618648434958	3.33876550936029	0.000841515675526161	0.00824762768188157	SOX8
1187.76954819335	0.365140034756941	0.109384972489594	3.3381188151021	0.000843476734104886	0.00825599897811194	SLC25A3
62.3109227205702	-0.559809347866379	0.167694725706921	-3.33826448927651	0.000843034617071872	0.00825599897811194	PPARGC1A
174.050383769714	0.436761213861414	0.130863034472846	3.33754459860123	0.000845221560457781	0.0082676524703926	TRAPPC1
605.790112212362	-0.369816788956284	0.110813450333825	-3.33729152771808	0.000845991609273038	0.00826976201541672	TMEM30A
665.869419250819	-0.359312835160724	0.107676864697815	-3.33695484326278	0.000847017087713602	0.00827436404546418	TTC28
102.694152064414	0.531545897495424	0.159359107088723	3.33552256413866	0.000851392441652413	0.00831166299223105	EDEM2
91.6838999128742	-0.568667006968872	0.17054406206175	-3.33442865201001	0.000854748253281413	0.00833896644486516	ZSCAN26
70.774035770185	0.574519535764498	0.172333179627682	3.333772039753	0.000856768440002196	0.00835321230033513	SDC1
212.946284923248	-0.459083707467741	0.137786637524021	-3.33184491411734	0.000862723188113897	0.00840577517772371	NAPB
206.216502442078	0.516571096474422	0.155072776707932	3.33115268482839	0.000864871503442078	0.00842120640786258	PLIN3
32.6951063219858	-0.648856712185549	0.194811610519756	-3.33068809633268	0.000866316122230132	0.00842977012087859	ZNF350
364.663753962885	-0.351135868691864	0.105430780036564	-3.33048725021373	0.000866941337396169	0.0084303545827501	NAA30
609.87210615957	0.417284502844676	0.125301453299394	3.33024471669631	0.000867696879172289	0.00843220478606712	SERF2
317.267371659162	-0.511509206070015	0.153677408513376	-3.32846064374838	0.000873273424972735	0.00846984374533048	KLF6
731.130753291773	-0.38463890316286	0.115551323429932	-3.32872780462872	0.00087243623984453	0.00846984374533048	FOXO3
94.089265143689	0.569068803300086	0.170966464101482	3.32854051986652	0.000873023044217866	0.00846984374533048	SELENOM
174.713941097465	0.484889527737379	0.14573265891336	3.32725369421586	0.000877064857784212	0.00849744733127426	MAN2B1
181.246325042229	-0.536521312624154	0.161253482415914	-3.32719209896087	0.000877258757804006	0.00849744733127426	ETAA1
235.496781220055	0.421592926498438	0.126728852281874	3.32673198649917	0.000878708435801171	0.00850195791119015	GSS
680.597205964028	-0.357345625612435	0.107418011808413	-3.32668255161698	0.000878864322521634	0.00850195791119015	KMT2B
79.6432413687547	-0.52976468859901	0.159289676288312	-3.32579424444395	0.000881669861407587	0.00852357052664742	TBX20
874.297637024445	-0.407089484691726	0.122473657720936	-3.32389423380582	0.00088769855488399	0.00857629491140186	PCM1
1304.93681465881	-0.387858051367753	0.116737432892535	-3.32248227288673	0.000892203402829199	0.00860866633894125	PRPF38B
408.07772951527	0.515330377661077	0.155099641765589	3.32257619550098	0.000891903086946034	0.00860866633894125	H4C1
1377.89991878491	-0.283805870563466	0.085490235331738	-3.31974604423745	0.000900993695394324	0.00868557590337276	DR1
66.3972101284177	0.603014482598713	0.181650613822499	3.31963911329225	0.000901338841484282	0.00868557590337276	IGSF8
213.423260316677	0.498025423998245	0.150032178106322	3.3194574009671	0.000901925644056603	0.00868561964647666	GBA
1039.80297752636	-0.329636008429322	0.0993272319281105	-3.31868715185681	0.000904416938642329	0.00870399191853395	PAFAH1B1
113.326480227307	0.517992144641942	0.156227502028141	3.31562713297841	0.000914377397702082	0.00879417642909217	GPR137
429.429110232516	0.354965372861193	0.107124050164215	3.31359178743758	0.000921058702628196	0.00885272723395928	DIPK1B
3941.28078551374	0.37800701718987	0.114088260618084	3.31328582925169	0.00092206695525809	0.00885671137899866	ACLY
311.593856012982	0.420268682527606	0.126896966291721	3.31188912397998	0.000926682652451015	0.0088953186142933	PLOD1
216.544618695121	-0.580083375809829	0.175182387813089	-3.31131104588408	0.000928599285829857	0.00890798427442056	PPP1R37
1086.8156512308	-0.291182970378826	0.0879460721852092	-3.31092637958421	0.000929876691688764	0.00891450553336844	KDM5A
966.39942505681	0.42269382709689	0.127687213956979	3.31038491637312	0.000931677550168723	0.00891575589989523	LMAN2
188.086370878709	-0.40521451335491	0.122401464375563	-3.31053648273027	0.000931173128559684	0.00891575589989523	RGMB
181.635449224089	0.433347346272034	0.130906882343105	3.31034807731679	0.000931800190918862	0.00891575589989523	MRPL11
121.601032919094	0.467496315583026	0.141234090978947	3.3100812441432	0.000932688950757186	0.00891853915284932	EPOP
177.288129319577	-0.471218247296991	0.142408203050929	-3.30892629217763	0.000936544893927443	0.00894967340340529	NUP35
49.3534732087849	0.649928512568354	0.19649575693088	3.3075956586532	0.000941005677690615	0.00898654397830403	TMEM266
36.8526719446443	0.66523368695969	0.201165483053567	3.30689776825455	0.000943353129740028	0.00900319810385924	RETREG1
864.389072321192	-0.364627533397096	0.110289902102921	-3.30608266436606	0.000946101713335239	0.00901789089956662	ZKSCAN1
144.673913890795	0.456713175452931	0.138141606908243	3.30612322872638	0.000945964752441645	0.00901789089956662	TRAPPC9
364.585870579929	-0.389901833012396	0.118042093075737	-3.30307454614712	0.000956309619091814	0.00910369682066037	CERT1
19.940014757976	-0.742650543937375	0.224836441374081	-3.3030701758073	0.000956324523562029	0.00910369682066037	KRTAP5-AS1
360.117358205595	-0.425544255512322	0.128972346145056	-3.29949999539986	0.000968572291410341	0.00920853592795924	HIPK3
173.396786049673	0.461804665442074	0.139954858483477	3.29966869636464	0.000967990295617604	0.00920853592795924	PARVB
5142.87726737604	-0.267729372016201	0.0812051431661058	-3.29695092672343	0.000977405771625461	0.00928659993333567	SON
524.596957854402	-0.420761054208761	0.127649305100251	-3.29622675092755	0.000979928886127033	0.00930464620901143	NR2C2
789.565607358209	0.344225825610648	0.104460775003007	3.29526394573214	0.000983292753882992	0.00933064758885025	PPP4C
464.0370920868	0.373955883649694	0.113500957488368	3.29473770023498	0.000985135876813679	0.00934219445291141	CYFIP1
526.863262801156	-0.400264186507348	0.121500082365256	-3.29435321125188	0.000986484533384274	0.00934904052382034	ZNF148
524.612847941674	-0.339083193479643	0.102936059714638	-3.29411475842049	0.000987321803464597	0.00935103450303581	OCRL
526.198244027633	-0.343806946511729	0.104388760906298	-3.29352454734413	0.000989397019095749	0.00935287410256736	PSMC6
77.6290455113204	0.526701339438532	0.159919508566933	3.2935402575858	0.000989341728716558	0.00935287410256736	SCN5A
483.456598432649	-0.47188066200799	0.143273439522794	-3.29356692754567	0.000989247873426685	0.00935287410256736	ATXN1L
286.800506150773	0.438837340056412	0.13329163224704	3.2923097471196	0.00099368104200991	0.00938211159627012	KATNB1
131.419514666499	0.460143919531987	0.139764055119387	3.29229084787881	0.000993747826111603	0.00938211159627012	HGH1
558.692608125981	0.484552477765247	0.147197472245406	3.29185325246215	0.000995295316185599	0.00939077813506678	FKBP8
3923.10768752908	0.298503855432211	0.0907014313150193	3.29106003184739	0.00099810610982446	0.0094054004044545	SET
602.293124865853	-0.412396481745155	0.125304083665442	-3.29116553652187	0.000997731828577684	0.0094054004044545	TRIM44
120.954371230655	0.461976455625129	0.140394215815714	3.29056616001569	0.000999859865107058	0.00941597828775377	CAMSAP3
22.0309801622654	-0.686324424895749	0.208595393828837	-3.29021850529888	0.00100109610896987	0.00942167233911896	EMBP1
556.421060988806	-0.368360448207378	0.112006740256727	-3.28873465438841	0.00100638853854656	0.00944763865921907	STAG1
905.718325819738	0.302054562770449	0.091839565185389	3.28893720435975	0.00100566458322053	0.00944763865921907	PSMB7
319.510862541944	0.443211430238268	0.134748210241152	3.28918231600313	0.00100478914840769	0.00944763865921907	NOC4L
479.634968071019	-0.337473757968234	0.102614838235585	-3.28874228884379	0.00100636124268327	0.00944763865921907	TLK1
19.4394807760567	-0.733075325388089	0.222943008759228	-3.28817364342557	0.00100839622668105	0.00946053239836559	TTLL7-IT1
293.077292430519	-0.449553106700114	0.136787618566719	-3.286504373792	0.00101439198559575	0.00951080153936632	BTN2A1
14.9364970887626	-0.748992512199426	0.227943177057526	-3.28587379481161	0.00101666550237511	0.00952613021289541	PAN3-AS1
182.401610644523	0.492658778515784	0.149962130970488	3.2852212443736	0.0010190232010493	0.00954222792846984	COL6A2
332.713047250303	-0.376631478658477	0.11473998647365	-3.2824779768034	0.00102899023074522	0.00962860076869773	HIVEP1
85.9611446835117	0.668001778487647	0.203514637514952	3.28232792807628	0.00102953799196037	0.00962860076869773	CTXN1
486.605450988118	0.333717854436896	0.101721688333764	3.28069519788071	0.00103551583329889	0.00967237926444552	PSMB5
649.733964336756	-0.400951138876955	0.122210903038765	-3.28081315911539	0.00103508287301834	0.00967237926444552	SNHG1
35.2748086069848	0.634706143133101	0.193510756378058	3.27995277891989	0.00103824462758477	0.00969179919254189	RNF208
11.3657010457977	-0.745231721171574	0.227268428430493	-3.27908159667454	0.00104145518205762	0.0097156891499397	PTHLH
326.440166742849	0.499620676598487	0.15243522654519	3.27759329599823	0.00104696125471875	0.00976095064789974	TMEM9
254.103017617751	-0.459098004391336	0.140127781723467	-3.27628111103148	0.00105183810495672	0.0097941754130084	ATP6V1D
287.99638991689	0.430293962873233	0.131333611520203	3.27634303125091	0.00105160750133642	0.0097941754130084	UROS
141.798706109722	0.449331646071158	0.137176441648614	3.27557444026832	0.00105447320811407	0.00981258692790866	XXYLT1
595.388552841565	-0.394560877866373	0.120471670897811	-3.27513410352759	0.00105611826617133	0.00982045039872613	RAB21
402.919583288644	-0.423262852289558	0.129260014887079	-3.27450722220108	0.00105846433448832	0.00982045039872613	CBLL1
1006.59773127565	-0.289482495905404	0.0884006744589355	-3.27466388324759	0.00105787758779607	0.00982045039872613	DENR
470.612159480724	-0.402828587179625	0.123021065595083	-3.27446836223574	0.0010586099243247	0.00982045039872613	PAQR3
332.194918817934	0.375032464284344	0.11451911946686	3.27484586006508	0.00105719640308285	0.00982045039872613	MAPK12
48.3643152795703	0.609884410957033	0.18626588555038	3.27426790555309	0.00105936123464904	0.0098213123289371	NGEF
180.394099962924	-0.45103683325604	0.137785178442768	-3.27347860164357	0.00106232433841682	0.00984266593550543	METTL15
274.789412547581	-0.391679915467999	0.119700807041887	-3.2721576833725	0.00106730031918262	0.0098826311987878	CYTH1
1256.99362077455	-0.435666079833619	0.133176400276771	-3.27134596616372	0.00107036879489228	0.00990489535571223	GBF1
171.925753583595	-0.495387456513339	0.151495561140112	-3.26998000987749	0.00107555084757705	0.00994051548532027	CSRNP3
152.334272321484	0.606600602802015	0.18549842931646	3.27011180114714	0.00107504985904949	0.00994051548532027	GAPDHP1
146.266199132797	0.434713310271003	0.132986896527279	3.26884318397364	0.00107988132777987	0.00997435898854013	SIX2
36.6915862967555	0.637491077762774	0.195095970899252	3.26757684858585	0.00108472412952328	0.0100066974892385	TBXAS1
151.356724614046	0.562178635113973	0.172042290805841	3.26767699081863	0.00108434042891197	0.0100066974892385	RPLP0P6
559.367061403106	-0.281979958742137	0.0863128816922433	-3.2669510415324	0.00108712479039859	0.010022645549058	SMURF2
349.280793215306	-0.373684023018803	0.114416567691267	-3.26599574309136	0.00109079889184751	0.0100503070226617	RNMT
512.830962172235	0.401239448243917	0.122896255659026	3.2648630838449	0.00109517000629616	0.0100843524592097	LAMB1
424.775698967888	0.452708813803464	0.138694118028815	3.26408084378467	0.00109819824743311	0.0101029332659664	LTA4H
182.247276064385	0.519464798175493	0.159150141644323	3.26399205686175	0.00109854245206124	0.0101029332659664	RPL13AP5
239.77142541615	0.452620635332734	0.138743848862973	3.26227532998421	0.00110521741638963	0.0101571974052371	RFLNB
49.509980613781	0.594058201039779	0.182107750879938	3.26212474850363	0.00110580469170108	0.0101571974052371	NKX1-2
98.5330815268197	0.516601437002774	0.158390101960434	3.26157651651631	0.00110794526250779	0.0101705966035869	MYORG
17.8470382378404	-0.723990856284059	0.222036070452602	-3.2606902779727	0.00111141368402505	0.0101961610852409	AL117379.1
559.435707100558	-0.50239356809973	0.15408979496956	-3.26039481199243	0.00111257226220084	0.0102005165551628	FAM222B
224.875956434438	-0.530318664901938	0.162681993418363	-3.25984857794396	0.00111471709066299	0.0102139034652456	NIPBL-DT
209.125134478417	0.434416202500844	0.133373410489248	3.25714249120042	0.00112539923796697	0.0103054514627092	EBPL
1603.18886122866	0.359132866106063	0.110273884882113	3.25673541373816	0.00112701432126962	0.0103112180734864	PHGDH
902.506599465263	0.304087393286245	0.0933747122278496	3.25663539978813	0.00112741145524277	0.0103112180734864	RUVBL1
82.3228430642012	0.55112605357689	0.16930108788104	3.2553013124413	0.00113272121766709	0.0103510565688197	LAMC3
390.062423247322	-0.463792083568044	0.142477619254486	-3.2551925417819	0.00113315515029045	0.0103510565688197	ITGB3BP
645.190524658942	0.451486443326957	0.138705066456687	3.25501046833023	0.00113388186299628	0.0103513560283448	DNM1
458.905995794531	-0.324570483946979	0.0997520141174167	-3.2537737389937	0.00113882945413	0.0103774703526312	MPDZ
514.443713269696	-0.426459789958994	0.131054638815237	-3.25406100702947	0.00113767844939035	0.0103774703526312	FAM193A
142.889807901192	-0.427099678645274	0.131257005575495	-3.25391910909943	0.00113824686126193	0.0103774703526312	ZNF248
611.927647912259	-0.436594326502808	0.134218466130892	-3.25286332863494	0.00114248433565684	0.0104044193131826	ADGRV1
343.3105272594	0.449045769807839	0.13805861662135	3.25257329674268	0.00114365095645165	0.0104086890283034	ANKRD13B
108.832964774406	-0.600024503864286	0.184526486091855	-3.25169853158967	0.00114717627360343	0.0104344076056966	PDIK1L
617.170200514467	-0.39782139675474	0.12236255211077	-3.25116949501518	0.00114931317055892	0.0104474738362141	HIC2
556.899736147286	0.329134263437664	0.101316862456941	3.248563520979	0.00115989308127623	0.0105372260008511	ZMYM3
137.223008621932	-0.524992858317118	0.161655989030034	-3.24759299959855	0.00116385621977831	0.0105622220137624	GPATCH1
64.2876465586297	-0.665910696414511	0.205059346885563	-3.24740474661773	0.00116462640125873	0.0105622220137624	TMEM79
432.129157642941	0.536874763930385	0.165326023529718	3.24736996915601	0.00116476873450688	0.0105622220137624	H2BC7
526.4062887834	-0.42837705040925	0.131938915379203	-3.24678317369868	0.00116717272955956	0.0105775914986877	IL6ST
97.7481988593386	0.535408323415375	0.164923352021127	3.24640699363659	0.00116871628240576	0.0105851492317224	CDK5
42.4028836752099	0.622378611629588	0.191776985577141	3.24532482224902	0.00117316720416753	0.0106153822727224	KCNAB2
561.166249001978	-0.448017440723824	0.13805331186296	-3.24524949585093	0.00117347760057111	0.0106153822727224	FNDC3A
23.2961885207732	0.690584816428724	0.212922758052993	3.24335840256611	0.00118129511305851	0.0106796237584811	CLEC11A
196.592763653752	-0.60662564938764	0.187159464121118	-3.24122347879277	0.00119017839790327	0.0107397993084237	MXD1
615.480254786608	0.342673810191515	0.105721576619003	3.24128547029179	0.00118991958746205	0.0107397993084237	NCLN
88.1657677826148	0.492976536857764	0.152103152569207	3.24106718717392	0.00119083113602821	0.0107397993084237	TMEM143
178.456114725493	0.45225138778483	0.139525643765013	3.2413495869369	0.00118965195937772	0.0107397993084237	TSEN34
125.954330101448	0.441830349666487	0.136407636816918	3.23904408856152	0.00119931033157455	0.0108097354780046	TSPAN14
396.349432844558	0.364316535651625	0.112566608995291	3.23645296685506	0.00121025168702707	0.0109017659513181	FBXW5
1127.5035232251	0.463264748973814	0.143163776278729	3.23590758092238	0.00121256636612569	0.0109160244318026	TAGLN2
140.69455786255	0.517012135414418	0.159789939219761	3.23557376602645	0.00121398513069865	0.0109210630266531	CTSH
416.021322046684	-0.365404133203544	0.112950308871289	-3.23508750755108	0.00121605454764837	0.0109210630266531	RPAP2
259.266485781232	0.42659817037953	0.131862759926169	3.23516791714647	0.00121571211609758	0.0109210630266531	GPSM1
89.8982627949906	0.508512847498488	0.157172015821909	3.23539050408746	0.00121476467389815	0.0109210630266531	KIFC2
886.921760206059	0.434667815175152	0.13438602366947	3.23447188410188	0.00121867918950036	0.0109380490191196	INSIG1
675.39529417761	0.347607695557085	0.107551982589903	3.23199709746418	0.00122928304740291	0.0110265876236376	PUF60
461.594643221764	-0.333981602875069	0.10335198478488	-3.23149674938733	0.00123143724577074	0.0110326422793767	SH3D19
40.2083321180238	-0.648725746279346	0.200742205376493	-3.2316360431662	0.0012308371804801	0.0110326422793767	AC011043.1
164.071685712228	-0.38845879136408	0.120262041340971	-3.23010309015719	0.00123745589863209	0.0110799097478361	GLRX2
37.1842345311256	0.684421736476849	0.211941564216758	3.22929454166373	0.00124096013399381	0.0111046204671779	DPP7
91.225940264999	0.571832617942476	0.177115021511697	3.22859468983387	0.00124400067607269	0.011125154727204	SURF1
228.297151884107	0.514652035494763	0.15943145113317	3.22804585818443	0.00124638991437895	0.0111398432311508	ITPR3
312.490229715427	-0.446044561527301	0.138209328016735	-3.22731155652022	0.0012495931898495	0.011161785396997	ZNF519
27.4858402461788	-0.663715290662156	0.205820294659133	-3.22473200109523	0.00126090644820858	0.0112560990352648	ZNF502
188.826693009345	-0.48228401851683	0.149668615263297	-3.22234569798349	0.00127145628247594	0.0113434888550799	RAB2B
135.159765837931	0.464810170493024	0.144302890649849	3.22107317739659	0.00127711534562047	0.0113871665335448	CDK18
184.338123884653	0.418590716879217	0.129984918015304	3.22030219559729	0.00128055530292281	0.0114110175948026	PAPSS1
93.2261054241887	-0.537093151905617	0.166814641997677	-3.21970029413303	0.00128324680257981	0.0114281746591541	ARHGAP42
350.619516480444	-0.389271731191854	0.120925755718564	-3.21909694819541	0.0012859500012781	0.0114454153753374	ZNF217
117.805710075432	-0.606171066455206	0.188345714467941	-3.21839585343145	0.00128909775062541	0.0114665898306973	LINC01036
338.458667437856	-0.486448614836605	0.151192331562216	-3.21741592189437	0.00129350932920443	0.0114921254697692	N4BP2
427.166474489025	-0.350514671999475	0.108937799808351	-3.21756702096167	0.00129282818506145	0.0114921254697692	NAA16
149.520607082901	-0.438278104445924	0.136245908373445	-3.21681663455626	0.00129621413845618	0.0115093013710422	RNF146
3394.48928929485	0.357758883512612	0.111265958901766	3.21534894449136	0.00130286043833653	0.0115574813759663	LDHA
103.105130049892	0.519963806444453	0.161716675787802	3.21527637092126	0.00130318989571464	0.0115574813759663	TLCD2
702.566311142026	-0.393049175634467	0.12226020284267	-3.21485787276389	0.00130509122431184	0.0115674663060367	ROCK2
31.7401552003036	-0.698494165488032	0.217303072221059	-3.21437777362606	0.00130727557252212	0.0115799463867651	SHLD3
378.459740340264	-0.363378600393647	0.113101912613564	-3.21284222341318	0.00131428467033752	0.0116282232665627	TERF2IP
12.6548936065069	0.727481650187641	0.226420876670649	3.21296190035441	0.00131373715522815	0.0116282232665627	MIR210HG
1050.81218710005	0.314508038563403	0.0979128734463985	3.21212142482549	0.00131758673808005	0.0116505283769651	VDAC1
355.320729329995	0.418866995152837	0.130481967223067	3.210152361029	0.00132664632529383	0.0117236867502417	KCNC4
532.682789543639	-0.491412831979207	0.153093108942216	-3.20989517669725	0.00132783385520693	0.0117272336400958	IP6K1
19.9591752311056	-0.718240695114978	0.223830902166264	-3.20885404188498	0.0013326512483444	0.0117628157819843	MYLK3
144.964196486605	0.460900692943118	0.143650274680209	3.208491553317	0.00133433228569663	0.0117706887674374	GYG2
929.283534655789	-0.308859802976839	0.0962754785745116	-3.2080837981792	0.00133622558439037	0.0117804237838955	ZNF398
137.294042568418	0.417462908744063	0.13016338824133	3.20722220268317	0.00134023432026131	0.0118079627993623	LZTS2
78.594270846155	0.666423781738327	0.207798171693502	3.2070724025488	0.00134093242489239	0.0118079627993623	FTH1P7
289.817245141662	-0.342781024365584	0.106970313470287	-3.2044500314641	0.00135320777256522	0.0119090267512421	PHF2
32.1798603769413	0.666274457384219	0.207966401246735	3.20376009485176	0.00135645455319667	0.0119235312728548	ABCC6
89.6246166526818	-0.501171018895102	0.156427422683491	-3.20385652526637	0.00135600032861807	0.0119235312728548	TEX9
161.394669126564	-0.422610567937726	0.131977926618789	-3.20213068021908	0.00136415098024977	0.0119770689655008	LPIN2
94.944675660423	-0.576574592072499	0.180051801530477	-3.20227060863316	0.00136348846046969	0.0119770689655008	ZNF140
236.075742549383	0.441264739145059	0.137827508084115	3.20157235140432	0.00136679745974781	0.0119932457100342	EPB41L1
67.3103097255542	0.562359224489168	0.175724395769039	3.20023421920481	0.00137315949577292	0.012041987183095	AFAP1L1
180.644107777506	0.608729247571609	0.190254338708607	3.19955514130975	0.00137639855097753	0.0120633003436732	CRAT
173.623072516033	-0.443722783355271	0.138695247690276	-3.19926450793873	0.0013777869615868	0.0120683782184324	KLHL28
428.402286408643	0.483544104902701	0.151239260666037	3.19721283199375	0.001387625008857	0.0121474191649764	RAC3
1067.93220814834	-0.384916357387748	0.120418305406348	-3.1964937231832	0.00139108853119854	0.0121705968445095	ARIH1
195.296411279141	0.480927770269143	0.150564760533485	3.19415890255534	0.00140238901981006	0.0122535547408289	ERCC1
27.317755040944	0.70570432476402	0.220945079583756	3.19402598190245	0.00140303489289641	0.0122535547408289	RRAS
160.366076306886	0.4037313483266	0.126399782481198	3.19408261945907	0.00140275965252343	0.0122535547408289	MEX3D
164.404797457599	0.383130175974122	0.119959266166389	3.19383560952016	0.00140396040669122	0.01225446306999	ASPSCR1
268.595492733385	0.437184169809724	0.136903618436123	3.1933719123261	0.00140621707150927	0.0122669824887157	MAPKAPK3
716.695093758633	-0.389880657385332	0.122125595477243	-3.19245655148501	0.00141068165832504	0.0122987365851751	CEP95
16.1711201912862	0.721131143958247	0.225917828265135	3.1920063568951	0.00141288223138386	0.0123107267789445	TLL2
836.457531139585	-0.569445858178556	0.178427872970047	-3.19146245875021	0.00141554505345983	0.0123267282909867	GOLGA4
76.7250109541415	0.522072725627176	0.163630548706568	3.19055781303642	0.001419984277109	0.0123581712144894	SERINC2
428.38752295978	-0.346707878586861	0.108750638955888	-3.18809969224637	0.00143211152048974	0.0124564475516883	RAB1A
616.028052985223	-0.347898870702616	0.109146266026626	-3.1874555435341	0.00143530520527193	0.0124769509015392	SEC24A
463.243541746977	-0.362951315597381	0.113884274396176	-3.18701873038907	0.00143747465586911	0.0124812627715946	OSBPL9
48.3770208862039	0.657784308348478	0.206394326078525	3.18702708958297	0.00143743311123329	0.0124812627715946	LMOD1
75.3010888751618	-0.519312086561318	0.163001970838146	-3.1859252001129	0.00144291898117476	0.0125212463305316	ZNF501
37.5941371983119	-0.682707144903698	0.214307545234027	-3.18564213013672	0.00144433138632308	0.012526215866152	BAALC-AS1
62.3496456279488	0.542085387428744	0.170184437485772	3.18528177686085	0.00144613124768428	0.012534537955669	KDELR3
867.171768493616	-0.4204192012693	0.13199657954467	-3.18507648243281	0.00144715755866664	0.0125361494208074	PIK3C2A
177.961933618466	0.40210535471262	0.12628084411278	3.18421497367808	0.00145147175018487	0.0125662240844502	PHC1
262.194413546862	-0.375706499207309	0.118015390504685	-3.18353816057909	0.00145486934912067	0.0125810354091786	PIK3C3
410.21656073278	0.36422724713404	0.114408236882933	3.18357538807918	0.00145468227689102	0.0125810354091786	LSS
134.286358027597	-0.490620254789284	0.154141216164391	-3.18292710410459	0.00145794314480808	0.0126003116402677	HCN3
356.604887963689	-0.344281364486612	0.108216187226746	-3.18142205255521	0.00146553954452734	0.0126586296385144	USP8
144.718050189579	-0.497707910318419	0.156477454611948	-3.1807004501236	0.00146919458746695	0.0126828562854424	RPP14
51.8447782097465	0.561367784379294	0.176576457064554	3.17917684900692	0.00147693950316195	0.0127202693814474	EBF4
475.204647786089	0.358877080486079	0.112865974449507	3.17967467375768	0.0014744047842087	0.0127202693814474	POLR3H
2563.19530331482	0.361014535363601	0.113555415618704	3.17919258537008	0.00147685931865208	0.0127202693814474	SMARCA4
135.25724804919	0.457610144382425	0.143933439477103	3.17931778775578	0.001476221493828	0.0127202693814474	ETNK2
387.856072653645	0.462172712059794	0.145390191647181	3.17884381899262	0.00147863739596835	0.0127275441636814	JMJD4
111.718684892288	-0.593839718006627	0.186885392516449	-3.17756091051557	0.00148519489419787	0.0127766160534888	ZFYVE1
2671.63426146853	0.27288649895975	0.0858846214091495	3.17736161005745	0.0014862160061248	0.012778031218077	XRCC6
90.7623204917488	-0.517439716803797	0.162862281651865	-3.1771611668187	0.00148724362546362	0.0127795006688023	GSPT2
63.3265628899097	0.626763486486141	0.197326076195331	3.17628312775912	0.00149175281853893	0.0128108674692834	RTN2
506.867947113576	0.499263272374153	0.157201776822045	3.17593911765596	0.00149352292339735	0.0128186889806204	PNPLA2
88.7469354168265	0.533875055732733	0.168124927879542	3.17546637768816	0.00149595856508245	0.0128283190364277	LRRC20
937.439943781148	0.292404501298287	0.0920846648833537	3.17538758129471	0.00149636489397226	0.0128283190364277	CALM1
73.5308001906269	0.620541778125829	0.19543675959851	3.17515384209511	0.00149757081375859	0.0128309114007588	JOSD2
105.456839052463	-0.468740358832292	0.147634961983662	-3.17499562796083	0.0014983875886654	0.0128309114007588	SPRED1
867.577016684702	-0.436601680911622	0.137523213333956	-3.17474897747913	0.00149966173177498	0.0128344544193272	NUP43
298.045334943362	0.502617190177888	0.15833888556486	3.17431304625421	0.00150191609970481	0.0128463775569361	TSR3
250.606258274781	-0.402014453806455	0.126653286121679	-3.17413362192773	0.00150284487849155	0.0128469553309217	CCNJ
154.415014585508	-0.459989557513431	0.144944261890715	-3.1735616954623	0.0015058089526205	0.0128649210459565	ZNF138
196.220777373456	-0.379117593968043	0.119469007706463	-3.17335517592596	0.0015068805864816	0.0128667073317378	ZNF266
544.279570084096	-0.502993394863281	0.158574959474356	-3.1719597881696	0.00151413971113812	0.0129212940909881	USP15
257.036773562263	0.348615199807839	0.109926644228564	3.17134396537189	0.00151735359532556	0.0129413170848893	ENTPD6
3549.67829066775	0.383030186288587	0.120788727136723	3.17107560753601	0.00151875607829887	0.0129458768114196	SCD
22.3091624536488	0.697361032238322	0.219925880160803	3.17089117355554	0.00151972065338358	0.0129467007347361	COMP
207.517639864653	-0.392933060392714	0.123949152640643	-3.17011493843704	0.00152378648996383	0.0129739286933736	LAMTOR3
1181.23631661307	-0.484964873205925	0.153044650722334	-3.16878029331313	0.00153080064976424	0.0130262140858718	CCDC88A
129.216828611438	0.467531630249663	0.14757328665931	3.1681318538972	0.00153421921327956	0.0130478608919562	ABHD14B
948.569229186654	-0.513786067626078	0.162309807608342	-3.16546532336392	0.00154835116272837	0.0131566617271587	NIPBL
75.0970453111063	-0.55551058220977	0.17549540008495	-3.1653854285689	0.0015487764291004	0.0131566617271587	ZNF571
250.099895161546	0.421475496458148	0.133209555812194	3.16400346723148	0.00155614941612086	0.0132117705408508	EHD1
114.886367057883	-0.428845257357802	0.135570664761326	-3.16325997303908	0.00156012943665745	0.0132305007428193	PUS3
289.905130906491	-0.422524357658983	0.133567327148856	-3.16338109534897	0.0015594804148022	0.0132305007428193	CSTF2T
197.295808270535	-0.426953264494223	0.13503012006236	-3.16191131502398	0.00156737290877582	0.0132626254097637	FANCL
79.7064269650387	-0.514347343114841	0.162664736596732	-3.162008889425	0.00156684781164308	0.0132626254097637	ANKEF1
469.66489030813	-0.380510398548378	0.120342609029883	-3.16189254675285	0.00156747392890082	0.0132626254097637	RFX7
54.0087534113536	-0.619183323591145	0.195807892243739	-3.16219799159266	0.00156583061849834	0.0132626254097637	ZNF669
110.803602348748	0.487545781769179	0.154212756408229	3.16151395724073	0.00156951296564249	0.0132723497213657	CXXC5
31.1692293651715	-0.614465817537069	0.194423621573288	-3.16044836818065	0.00157526521603331	0.0133134454547133	LINC01980
210.772784675122	-0.404880378375324	0.128143121355207	-3.15959510033327	0.00157988530399372	0.0133449315286944	IPMK
306.692794686698	-0.396579617573109	0.125531885458962	-3.15919430448414	0.00158205974899016	0.0133557358662627	TTC14
47.4485834517539	-0.57809858919746	0.18301879318088	-3.15868430312572	0.00158483065229921	0.0133640016056231	ZNF613
183.848215299771	-0.471614762292496	0.14930129411687	-3.15881228680661	0.00158413488080068	0.0133640016056231	BLOC1S2
756.991975536725	0.389342595184513	0.123299646698262	3.15769432930581	0.00159022206600458	0.013401888451181	CDKN2A
225.323647453969	-0.391929821760441	0.124143041141948	-3.15708249254422	0.00159356257609176	0.0134224579037611	ARL14EP
1258.51650444629	0.471906998547609	0.149495267981904	3.15666846795934	0.00159582673346326	0.0134339432184376	SIGMAR1
19.5779964648758	0.706712187631555	0.223893787897363	3.15646179498077	0.00159695806430871	0.0134358846279148	EEF1B2P6
37.0509384713545	0.634717581167506	0.201107156059671	3.15611633918774	0.00159885074284123	0.0134442257784457	ASIC3
276.628843131743	0.440626871521957	0.139639603358393	3.15545777075192	0.00160246462029814	0.0134670223892886	PHPT1
182.015778000379	-0.432449135795973	0.137094149228428	-3.154395269454	0.00160831092342444	0.0135085439441004	NSUN3
471.36087727652	-0.451503173875105	0.14316473645765	-3.15373174321223	0.00161197185964994	0.0135316737368588	MRTFA
287.228816764253	-0.439365779679533	0.139362092216366	-3.15269218976275	0.00161772291123048	0.0135723130859534	ARID4A
436.691290619129	0.301257133351409	0.0955814434559766	3.15183703508478	0.00162246797650652	0.0135891941636989	UNC45A
1264.37848697237	0.34370529779146	0.109044123939266	3.15198366839915	0.00162165343163939	0.0135891941636989	H3-3A
352.35243707086	-0.364460262915068	0.115630046527364	-3.15195119141301	0.00162183380813464	0.0135891941636989	PLEKHM3
726.068331071012	0.362260752176549	0.114949090595654	3.15148863117884	0.00162440486311248	0.0135977818984562	ACTN1
34.2410291508531	-0.620672643652357	0.197007235415835	-3.15050684479819	0.00162987437502882	0.013635914779756	ZNF879
36.0718066328398	0.645750876496139	0.204978833880613	3.15032954510926	0.00163086391285818	0.0136365453969201	LRRC27
425.90616272251	0.423318337662935	0.13443670249935	3.14883011702092	0.00163925459622041	0.0136856614128893	COX5B
977.363573013404	-0.388085403300565	0.123253024651182	-3.14868867842297	0.00164004812257106	0.0136856614128893	SCAF11
835.732221370706	-0.333182041184044	0.105811131043296	-3.14883734725141	0.00163921404126795	0.0136856614128893	RAD54L2
145.955175016621	0.496331896792208	0.157634510424696	3.1486245965747	0.00164040776337374	0.0136856614128893	PACSIN3
455.069629452604	-0.382575087134926	0.121522020234799	-3.14819558130891	0.00164281735714709	0.0136981031394987	DCAF5
155.995974579187	-0.39538620315617	0.125632985140138	-3.14715281751154	0.0016486876973175	0.0137316998218231	ZFP30
309.008841492499	0.704319556681632	0.223795129958834	3.14716212462349	0.00164863521676427	0.0137316998218231	H3C15
165.798262134241	0.440014943953224	0.13982402929153	3.14691935415337	0.0016500046437463	0.01373499959306	PLEKHH3
10724.0779943045	0.353029625371167	0.112271623641924	3.14442433376673	0.00166413941006379	0.0138449345119473	EEF1A1
78.755996793993	0.499994140276494	0.159208118294885	3.14050656229984	0.0016865592896105	0.0140158244697047	MIIP
964.309811208571	-0.354934592710121	0.113018156121352	-3.14050949768649	0.00168654238801937	0.0140158244697047	SDE2
35.3935605486797	0.625431098888804	0.199204887268441	3.13963732248193	0.00169157112444139	0.0140496472512763	ECEL1
437.362807236265	-0.301017470982244	0.0959331916866399	-3.13778230130714	0.00170231259136472	0.0141309943936492	WDR35
434.9233648694	-0.370421469504278	0.118092311025285	-3.13671115662192	0.00170854357187548	0.0141748300676677	USP38
518.072202482568	0.474104200632233	0.151161581212878	3.13640672999154	0.00171031828321849	0.0141816663873098	ARRB2
174.123814442578	0.432621473129763	0.137953138471009	3.13600312341339	0.00171267379641895	0.0141933083451008	CDCA3
169.847352501614	0.47525016111616	0.151555395977427	3.13581814788662	0.00171375434021699	0.0141943772865168	SPON1
2502.96561310516	0.398703290180401	0.127198506542868	3.13449663063483	0.00172149230844869	0.0142354599256941	TPI1
189.310857110684	0.427625248829473	0.136426124215191	3.13448213301846	0.00172157737520628	0.0142354599256941	DNHD1
39.0055761173511	0.608287093820644	0.194061937567041	3.13449974501313	0.00172147403491014	0.0142354599256941	NMB
276.733994493255	0.437846129312163	0.139707715947941	3.13401537160135	0.00172431822865562	0.0142502243860697	SEPTIN3
67.3706800579655	-0.586163358003338	0.187088422917141	-3.13308193454034	0.00172981147238929	0.0142877063862852	SNX16
74.308847687332	0.551622059032331	0.176081834869111	3.13275960261531	0.00173171211919466	0.0142919543691459	RASA3
203.435469940151	-0.415889439075752	0.132758785731463	-3.13266980248667	0.00173224197220727	0.0142919543691459	ZBED3-AS1
164.016892838318	0.428345653505049	0.136753894418501	3.13223733281192	0.00173479578702192	0.0143051126340553	TRIM14
131.096541250745	-0.418789429756196	0.133732273984048	-3.13155095086585	0.00173885611035004	0.0143306721536417	ZNF45
26.3818803491272	0.646409461359164	0.206439924329252	3.13122310744604	0.00174079856496622	0.0143352418285067	TMEM53
88.4786212229097	0.527251755107762	0.168390084085889	3.13113303535636	0.00174133258652907	0.0143352418285067	HSD17B7
17.811212654865	0.697431163665221	0.222782381473532	3.13054900954131	0.00174479882920241	0.0143558544595766	RPS26P6
23.8555797101502	-0.682757893375151	0.218178936911664	-3.12934833691845	0.00175194485968308	0.0144067042292682	Z94721.2
301.933404198644	-0.366062002882754	0.116999179967673	-3.12875699627891	0.00175547421671306	0.0144201126177615	MRPL35
139.06559741289	-0.444881612592009	0.142191431248168	-3.12875121015945	0.00175550878285546	0.0144201126177615	AC004943.2
44.5047752667213	-0.552679445054382	0.176684412945755	-3.12806000167124	0.00175964255152853	0.0144461133413049	ZNF230
324.061765531526	-0.398005419170495	0.127264533342488	-3.12738678025402	0.00176367734971162	0.0144712733914456	KIAA2026
156.493677741622	0.416856949834894	0.133303885608598	3.12711777253706	0.00176529196277785	0.0144765586634179	MVD
63.1325960103907	0.515895645322822	0.165026148636402	3.12614485392544	0.00177114287591497	0.0145085877430113	EEPD1
348.903059721114	-0.466064525830945	0.149082152951733	-3.12622615519806	0.00177065326663069	0.0145085877430113	KIF24
654.961391421978	-0.523785814960335	0.167582562284302	-3.12553888555385	0.00177479603712189	0.0145305337462938	ZNF292
773.609763794098	-0.451190583128505	0.144379594047598	-3.12503014089207	0.00177786841969025	0.0145477033551945	YOD1
735.760040477133	0.270123834078028	0.0864495448748358	3.12464148271829	0.00178021887604738	0.014558950095394	AGAP3
402.973036143157	0.379478396414926	0.121477096950645	3.12386783962332	0.00178490607854234	0.0145892843691047	NDRG1
107.597264403871	0.437909216000864	0.140196854235563	3.12353096928321	0.0017869505878492	0.0145900065237802	WDR54
315.581673731241	-0.421493752567406	0.134940356942897	-3.12355593327628	0.00178679900435499	0.0145900065237802	TGDS
64.2261330498462	-0.573762028312814	0.183713689773719	-3.12313159144274	0.00178937725190952	0.0146018273888043	ZNF597
119.180734963562	0.494571752713064	0.158380243768627	3.12268589152805	0.00179208895017409	0.014615960016264	ST6GALNAC4
678.365944968194	-0.525340260802547	0.168252540478537	-3.12233181923075	0.00179424586534451	0.0146255549581115	ARL5B
718.508464770403	-0.446339021771544	0.143011686414784	-3.12099684271258	0.00180239966619346	0.0146839955328279	YY1AP1
1951.38171048474	-0.328355357096902	0.105222315412064	-3.12058669124531	0.0018049116294116	0.0146964338296577	TASOR2
156.349941097882	-0.448057117607193	0.143632405896414	-3.11947094954551	0.0018117612539902	0.0147441585519759	ZNF391
26.8701851201361	-0.658720826824398	0.211178118020274	-3.11926648934886	0.00181301903790888	0.0147463495029917	SLCO6A1
304.671713521224	-0.331540551302684	0.106334293697084	-3.11790805934299	0.00182139613067349	0.0148064120333823	ZFYVE9
245.304630978664	-0.482973296103443	0.154927099719569	-3.117422949101	0.00182439629122058	0.0148227230262186	AFTPH
543.65081111592	-0.378869972317292	0.121542193039621	-3.11718887772402	0.00182584552746119	0.0148264222826013	CD2AP
54.7139426172705	-0.591963790389209	0.18992524775216	-3.1168251582943	0.00182809956956081	0.0148285814459699	MAPK10
509.751482331789	-0.320645759943631	0.10287129533371	-3.11696045921721	0.00182726078415608	0.0148285814459699	PRDM4
601.794105708829	0.385587711970509	0.123726860750377	3.11644302322068	0.0018304704913367	0.0148397436517769	DDX54
242.512324527423	-0.686893982836696	0.220475625603284	-3.11550984811658	0.00183627216971546	0.0148786919911165	DUSP8
191.960207384268	-0.475214835044183	0.152541953815613	-3.11530581035173	0.00183754294959423	0.014880905634689	SPRED2
615.405650261966	0.416954696293062	0.133874533586108	3.11451838616398	0.00184245473390293	0.0149092667171581	CD99
1607.14957315054	-0.278410887206136	0.0893940206343654	-3.11442404347017	0.00184304403207345	0.0149092667171581	NUP153
1115.42871895043	-0.368082889541051	0.118234696692931	-3.11315459705541	0.0018509903085902	0.0149654322131382	SCAF8
4693.25837926609	-0.291816252992223	0.0937525265392857	-3.11262281416962	0.00185432842266619	0.0149752243094108	SPEN
51.434909848973	0.548829619178506	0.176313774489938	3.11280057820909	0.00185321194514714	0.0149752243094108	SMPDL3B
108.824079168624	-0.545476455045819	0.175254491967619	-3.11248201927176	0.00185521314766986	0.0149752243094108	ZNF772
92.9035192514798	-0.456254439342996	0.146601961160695	-3.11219874366401	0.0018569943661224	0.0149814953809886	FUT11
616.608525658573	-0.295530848936306	0.094984862033078	-3.11134682528031	0.00186236064492178	0.0150160320047079	AGK
13.5184785430545	-0.70709884179242	0.227275295553431	-3.11119974597585	0.00186328854600217	0.0150160320047079	KLF2
79.9636645285511	0.567684741578627	0.182492573576989	3.1107279077257	0.00186626816964548	0.0150319234808864	SEMA4G
1415.80546404734	0.34153548586538	0.109807990143232	3.11029721443665	0.00186899178651528	0.0150366506444469	CCNI
58.430887299475	0.549710752108413	0.176755991862638	3.10999783552236	0.00187088714862865	0.0150366506444469	GLIS2
1169.46006878572	0.398565271550089	0.128145189865861	3.11026322538753	0.00186920688173052	0.0150366506444469	PDIA6
403.280203895378	0.347665782177002	0.111789254205479	3.11001074877878	0.00187080535862831	0.0150366506444469	SOX12
299.869958503024	-0.328287530735822	0.105566216592933	-3.10977831100749	0.00187227807594945	0.0150397264722337	AC006001.3
42.4162897364891	-0.648595318299134	0.20861820108642	-3.10900638065829	0.00187717664340876	0.0150709601666999	AC022107.1
276.410576498125	-0.434803153133632	0.139918972577533	-3.10753534795073	0.00188654423004855	0.0151380205915192	CRCP
789.556819207184	0.296125962601157	0.0953082332112221	3.10703443578565	0.00188974384285576	0.0151555424214405	CPSF1
245.309741738476	0.434249594446736	0.139785272475865	3.10654754077695	0.00189285869636109	0.0151710830678961	FGD1
134.639170463833	-0.449161095022277	0.144591524685198	-3.10641371269985	0.00189371567154405	0.0151710830678961	UBA6-AS1
217.155488369694	-0.431701171470654	0.13898180428929	-3.10617043488707	0.00189527442665615	0.0151754206239558	C9orf64
393.473612514207	0.351563583539111	0.113230063863884	3.10486077232749	0.00190368610044573	0.0152345952576979	OBSL1
469.355305340075	-0.332689951677928	0.107187505207757	-3.10381280946029	0.00191044161416756	0.0152804598169102	ORC1
308.91006967208	0.361085765667009	0.116345952900871	3.10355243705522	0.00191212347142334	0.0152857158752529	DDX49
33.5463655143532	-0.626055488550649	0.201784766702352	-3.10259044219194	0.00191834920893689	0.0153272711032199	AL353763.2
72.3497707251683	0.559001057190416	0.180242463455816	3.1013838053065	0.00192618451115392	0.0153816350925498	HPCAL1
138.734221419034	0.483996191694281	0.156152223995938	3.09951519939204	0.00193837631943244	0.0154707113734477	REEP4
141.954954090951	-0.381705217130204	0.123157781985516	-3.09931870302027	0.00193966247798479	0.0154726979594113	BTBD10
17.3145854696	-0.679347483416179	0.219258345651311	-3.09838825700416	0.00194576331862036	0.0155130686391555	TNRC18P1
67.7322929216622	0.508689333010051	0.164219721576444	3.09761414845206	0.00195085249114192	0.0155453347277586	CHST2
129.463374122227	-0.432285782122213	0.139591487902443	-3.09679185040515	0.00195627185585209	0.0155635772126643	MCCC1
361.328085739893	0.333651763942712	0.107733957897064	3.09699718134838	0.00195491732673901	0.0155635772126643	LDLR
222.034950728161	-0.436054734767393	0.140807196886901	-3.09682135862445	0.00195607714275098	0.0155635772126643	ZNF33B
1307.46836366535	0.352756532805371	0.113928108326231	3.09630817177494	0.00195946599765192	0.0155806792574487	FKBP4
74.3162222872547	-0.478476958347184	0.154654294740773	-3.09384850352325	0.00197578348889379	0.0157020577004948	AL662795.2
35.134461903143	0.611891336201169	0.197888880268069	3.09209560118929	0.00198748829874228	0.0157782666058215	USH1C
487.889029717653	-0.321706232341431	0.104040588032649	-3.09212239592951	0.00198730890187181	0.0157782666058215	SUPT20H
56.134093266345	0.5282636493446	0.170945936770238	3.09023811460707	0.00199996088527468	0.0158688385774694	BMP8B
414.330424957077	0.35037806930345	0.113443532645421	3.08856804026539	0.00201123633050969	0.0159498204902781	CKAP4
170.998123176433	0.432959367424371	0.140320067777462	3.08551281567947	0.00203201466943029	0.0161060376322485	RADIL
201.45810483814	-0.448453695344497	0.145363654558934	-3.0850469239041	0.00203520041437225	0.0161227214982426	LIMK2
18439.0615218355	0.320039155227899	0.103771230296381	3.08408365511169	0.00204180173653475	0.0161664312653338	EEF2
107.303994436133	0.52385953117639	0.169907219041476	3.08320937822253	0.00204781019445978	0.0162054030083589	MYRF
97.0307806790529	0.47739417590908	0.154894490599177	3.08206040164748	0.00205573119139147	0.0162594603297914	TUBB2A
727.639561596337	0.347288301573405	0.112711494928666	3.08121458058205	0.00206158019847752	0.0162970809860568	STK25
33.8185204943927	-0.650804640910211	0.211230352097709	-3.08101858680408	0.00206293770811667	0.0162991746779536	AC134349.2
428.486673304857	-0.430158761017181	0.139627154102015	-3.08076723172984	0.00206467986631487	0.0163043036346315	GEN1
52.146593438417	-0.614447371639083	0.199466352120513	-3.08045625293156	0.0020668371482484	0.0163127035663605	WHAMMP2
22.0579521319243	0.664968202851965	0.215881379666259	3.08024806900886	0.00206828249011231	0.0163154785325253	CRIP2
528.590017020193	-0.283409214879679	0.0920430329498564	-3.07909469947689	0.00207630670768201	0.0163535293334603	NUP54
3297.15480093689	0.338809072590955	0.110035741007743	3.0790820281486	0.00207639502296532	0.0163535293334603	HCFC1
134.781239417499	0.440585820912474	0.143085480150083	3.07917910643582	0.00207571850490619	0.0163535293334603	HDDC3
220.362384186978	-0.418310721000504	0.135870705714306	-3.07874106343483	0.00207877273698046	0.0163636163153233	EXOG
49.7608403665797	0.595516328807608	0.193472899348719	3.07803486075969	0.00208370537959863	0.0163937938541523	TESC
715.349500320376	-0.447721237126432	0.14549851176624	-3.07715337903762	0.00208987736398531	0.0164336851020395	PPIG
174.599449973016	0.535566500642796	0.174083691175782	3.07648865339146	0.0020945427445687	0.0164616934250428	REX1BD
407.20183674891	-0.451987239133788	0.146969467515821	-3.07538189239974	0.00210233175001202	0.0165142089072824	SNX13
200.481763924847	-0.403463695349609	0.131208531644909	-3.07498064562986	0.0021051621425547	0.0165190445452332	WDR47
109.437033350293	0.517698633018448	0.168355206722793	3.07503785060161	0.00210475840550346	0.0165190445452332	FXYD5
33.9466893124965	0.634499393869133	0.206353582296442	3.07481647184409	0.00210632123070622	0.016519449946606	CSPG4
87.8017315969796	-0.504616340460403	0.164131746157128	-3.07445909932206	0.00210884635087416	0.0165218807857089	ASTE1
477.431329683294	-0.411835115683983	0.133952160865724	-3.07449400608634	0.00210859958462732	0.0165218807857089	ZFP91
1275.48771460426	0.270426341947167	0.0879685843810933	3.07412406201331	0.00211121617612932	0.0165317646715596	RPN2
597.497907132846	-0.449594608134826	0.146285725727809	-3.07340040115313	0.0021163431959617	0.0165595340956732	SLC30A7
49.4224773625484	-0.559368133805286	0.182017348923714	-3.07315833964665	0.00211806070924052	0.0165595340956732	ZNF91
147.879018883769	-0.399924458719432	0.130134865763008	-3.07315381142933	0.00211809285074375	0.0165595340956732	NSUN5P1
2363.78356125423	0.342940289340337	0.111645869148883	3.07167915799029	0.00212858383419041	0.0166328365922569	RPL15
59.6368282142567	0.569754310882709	0.185522065713726	3.07108649685845	0.00213281355218546	0.0166352366822504	DBP
571.324949113987	-0.393102765782192	0.127999405804329	-3.07112961432902	0.00213250557064514	0.0166352366822504	GRPEL2
124.60077765732	0.409758835546801	0.133409767227837	3.07143055610774	0.002130357124585	0.0166352366822504	DGAT1
17.9258393642047	-0.693332276223498	0.225766771554535	-3.07101116541422	0.00213335173112187	0.0166352366822504	AL136981.2
18.389295083484	0.680461794311406	0.221603997928498	3.07062056944912	0.00213614420345256	0.0166483088207429	TGM2
112.170083669587	0.4499850726589	0.146587153996375	3.06974424696195	0.00214242146023127	0.0166885122309503	PINK1
168.121254005082	0.423036639877784	0.137826344957636	3.06934526927935	0.00214528500897222	0.0167020962833187	PODXL
129.352435664089	0.489898316008757	0.15963566460949	3.06885254750043	0.0021488262220634	0.0167209393607301	ACD
634.124627853262	-0.311571410286503	0.101569509913537	-3.06756831407116	0.00215808126761619	0.0167842013915697	ARFGEF2
210.559902127456	0.415466514939081	0.135525692604666	3.06559226486311	0.00217239339804833	0.016886707826309	LRP3
499.039439205156	-0.339455392671217	0.110743400208844	-3.06524264227989	0.00217493468555959	0.0168976566169231	CEP57
113.270957602379	-0.438555761783477	0.14311146082727	-3.06443494635832	0.0021808159754732	0.0169261855104103	MARCHF9
843.388118430355	0.261210815720771	0.0852397009769585	3.06442670172411	0.00218087608440093	0.0169261855104103	AP2M1
621.603536257648	-0.426968573866335	0.139379714495148	-3.0633480303276	0.00218875343424057	0.0169689060172795	EXOC5
340.466134784896	0.402586203248016	0.13144553775425	3.06276051759694	0.00219305490043605	0.0169689060172795	ANKRD27
460.567883402435	-0.461219698949523	0.15058641653217	-3.06282405525595	0.00219258933697409	0.0169689060172795	SMCR8
753.756684976045	-0.374240398632843	0.122186941449265	-3.06285102314503	0.00219239176086042	0.0169689060172795	BLM
507.403199105939	0.451976812682504	0.147567772870743	3.06284227165506	0.00219245587552417	0.0169689060172795	H2BC15
31.7695160586003	-0.656713894179316	0.214420391466037	-3.06273992734193	0.00219320579213748	0.0169689060172795	NSFP1
93.022025682399	0.498209855884661	0.162737428868257	3.06143374237516	0.0022027973879511	0.0170342813043373	RHOF
772.16734191495	0.391672439188391	0.127952980097028	3.06106539207906	0.00220550920420624	0.0170464149218365	EMD
181.61377387748	0.434774708011988	0.142050644067803	3.06070212398659	0.002208186601361	0.0170582700841544	BTBD6
508.875972186932	-0.294746065151477	0.0963133752845056	-3.0602817550606	0.0022112885669575	0.0170733910731393	USP54
425.987987861156	-0.320553926886979	0.104791951867912	-3.05895558936655	0.00222110073420191	0.0171328460554651	NIP7
159.586655526648	-0.414454161709321	0.135489887464236	-3.05893059228292	0.00222128606765901	0.0171328460554651	EFCAB7
1691.16703646286	-0.302193568181014	0.0988020234876365	-3.05857671243776	0.00222391132564894	0.0171442301006229	LUC7L3
1305.70388638895	0.240810228770441	0.0787535599593963	3.05776943790982	0.00222991073719667	0.017181600447708	MAP4
303.052038698127	-0.361131044887085	0.118109606962608	-3.0575924700301	0.00223122788743934	0.0171828737206673	CHM
121.953196833246	0.467714252640611	0.15301582787073	3.05663968982179	0.00223833157373342	0.0172286852865746	BAIAP2-DT
65.933320708809	-0.57363809911054	0.187708452584811	-3.05600568973502	0.00224306999344678	0.0172562532708848	MAGI2
179.456502778439	0.484090362862585	0.158459809366727	3.05497251825062	0.00225081145613338	0.0173068837583204	GSTO1
343.556649069895	0.358292421569126	0.117292945232012	3.05468006503207	0.00225300722344584	0.0173148422216082	CD151
62.0120093917023	0.571642484805513	0.187188642565244	3.05383102827016	0.00225939299876931	0.0173549770147486	PRR5
530.419712682613	-0.384383203031552	0.125894781944894	-3.05320996703266	0.00226407462134727	0.0173819871984751	SIK3
561.573287226622	-0.333705606836213	0.109304075336014	-3.05300242292304	0.00226564109002624	0.0173850659155974	PPIL4
116.54254459289	0.408508501211834	0.133850729517126	3.05197067423951	0.00227344310744994	0.0174270045394814	NFE2L3
8071.03141575215	0.403456737752715	0.132191469929634	3.05206332880237	0.00227274145496879	0.0174270045394814	RPL3
962.615710130244	-0.344307320069583	0.112838527886823	-3.05132764949682	0.00227831806155751	0.0174554034536484	PPRC1
162.142171797201	0.444846981769594	0.145812711020625	3.05081071914692	0.00228224399955061	0.0174675391181614	HRAS
29.2642875515702	0.646740320139532	0.211989359692833	3.05081500824684	0.00228221139958399	0.0174675391181614	GRID2IP
951.583500062826	-0.358009083032037	0.117365929021661	-3.05036637136799	0.00228562364572257	0.0174754730513806	USP36
8766.01266785802	0.364325774152962	0.119431677550804	3.05049532606612	0.00228464236270591	0.0174754730513806	ACTB
259.469047786957	-0.497544234362125	0.163126705920339	-3.0500477009883	0.00228805022964913	0.0174850641781128	FANCB
300.152556049441	-0.446194269106656	0.146431549255748	-3.04711840702691	0.0023104667678335	0.0176473286102265	LMBRD2
251.767218764299	0.380080259364848	0.124768878629795	3.0462745480994	0.00231696165003409	0.0176580620663407	CENPM
74.0797778533475	0.464591671628923	0.152501734851311	3.04646810793267	0.00231547041269136	0.0176580620663407	SNTA1
382.220259693588	0.388966405264923	0.127690441330256	3.04616697391552	0.00231779081087988	0.0176580620663407	BZW2
524.419357287057	-0.412007799507707	0.135229449778872	-3.04673131615506	0.00231344399569402	0.0176580620663407	GIGYF1
134.896304306597	0.420802410602767	0.138126397700221	3.04650246157903	0.00231520583477234	0.0176580620663407	POC1A
27.2644756026504	0.617738558831578	0.202854358611375	3.0452318750273	0.00232500982751329	0.0177040181710136	AL928654.1
295.701869454869	-0.373875911839442	0.122782964903721	-3.04501452732155	0.0023266907107818	0.0177077782309858	RPP30
179.343327343685	-0.387481370170561	0.127270607479742	-3.04454718841691	0.00233030869920338	0.0177262696920024	ZNF7
45.9463018230045	-0.56447625051443	0.185441767647569	-3.0439542163296	0.00233490671529766	0.0177460579302828	AF131215.2
14.6497642481816	-0.691361475875309	0.227129787304945	-3.04390491480136	0.00233528938239225	0.0177460579302828	AL499602.1
613.842151675785	-0.407308613044112	0.133837866000989	-3.04329877047728	0.00233999883085444	0.0177461701032221	PRPF3
776.820177236077	0.413018791068725	0.135714544752891	3.0432905464978	0.00234006278695703	0.0177461701032221	CAPNS1
169.829163234849	-0.396447310608202	0.130268216012734	-3.04331572767872	0.002339866963434	0.0177461701032221	ATXN7L1
590.450188943696	0.401383726716799	0.131886181549066	3.04341002220519	0.00233913380759823	0.0177461701032221	EEF1A1P5
947.385053987203	0.499646514571212	0.164277181787156	3.04148457585896	0.00235414626315633	0.0178439023412108	H2AC4
106.468510327358	0.493318697694363	0.162282863934912	3.03986931049123	0.00236680827026987	0.0179216644505663	FZD2
183.032935413955	-0.422656058760392	0.13903751121282	-3.03987071599294	0.00236679722553978	0.0179216644505663	ZNF407
725.514982708738	-0.323230208490859	0.106361875919306	-3.03896678858959	0.00237391023057088	0.0179663211108198	ICE1
555.294691165842	-0.426818357812965	0.140474804977142	-3.03839793820974	0.00237839654243137	0.0179911466650348	FKTN
1303.01755407636	0.463834297935016	0.152689855935701	3.03775450630028	0.0023834804055644	0.0180138165046657	PRDX1
87.3575026322726	0.579915691422436	0.190905358924108	3.03771300444727	0.0023838086599323	0.0180138165046657	KLRG2
1095.95022880811	-0.381896530040293	0.125747734941578	-3.03700524083174	0.00238941301373631	0.0180470247726099	WAC
428.911627870981	0.430421532854398	0.141757823976988	3.03631588563514	0.00239488319517129	0.0180791865497825	NCS1
1270.31314988505	-0.32390573153043	0.106683143555796	-3.03614723689712	0.00239622320331178	0.018080152515833	CDC25A
317.693544160358	0.361956914948439	0.119233571021041	3.03569633827846	0.00239980921519402	0.0180980556436042	PLCB3
273.905894850209	-0.381784077812735	0.125951126649405	-3.03120811991989	0.00243577292676742	0.0183577606782195	CHFR
2797.15656036757	0.333299476554599	0.109960187358963	3.03109229403684	0.00243670752449383	0.0183577606782195	EIF5A
50.266943999246	0.612291003313791	0.202020112889838	3.03084180359642	0.00243872985143814	0.0183637219555289	PPP1R16B
139.516036785253	0.468010425439905	0.154445951552611	3.0302537601996	0.00244348343888699	0.0183902333288987	GLB1L2
354.216505988593	0.392820577026755	0.129654494599541	3.0297490128672	0.00244757044420261	0.0184047906819391	KIAA0930
176.852158822369	-0.369825255889838	0.122072348945857	-3.02955795545367	0.00244911909255541	0.0184047906819391	ZNF215
379.062845771283	-0.444869502737295	0.146840038258715	-3.02961990484835	0.00244861685299303	0.0184047906819391	ZNF736
307.026038432622	-0.396101408448531	0.13076088754671	-3.02920403707904	0.00245199020735473	0.0184170885816267	UFM1
270.511393912709	-0.422917699815541	0.139628078932366	-3.02888719123893	0.00245456318890304	0.0184271359279651	SHCBP1
95.6906074903789	0.496697690494878	0.164012372564267	3.02841598307013	0.00245839425635764	0.0184373389251317	MAPT
52.6310513618741	0.531166861034614	0.175386798354075	3.02854528402008	0.00245734245548502	0.0184373389251317	RDM1
728.88803059769	-0.307484806593773	0.101551919666665	-3.0278581399846	0.00246293676505381	0.0184528516947803	ITCH
433.275641357737	0.367316740576484	0.121309292811255	3.02793571757105	0.00246230459238071	0.0184528516947803	GIT1
164.580277201831	0.395157534192047	0.130549713506711	3.02687400514085	0.00247096929252655	0.0185037394260133	LSM10
509.073829384486	-0.378854419066717	0.125205480568447	-3.02586130692264	0.00247925997219351	0.0185565082815909	CHEK1
373.837773605947	0.334597739309267	0.110599082298851	3.02532111799216	0.00248369275076142	0.01858036347197	FURIN
592.744833404325	0.436191791554203	0.144217522255392	3.02454087917111	0.00249010817504161	0.0186190193719778	ANXA6
110.694821177233	0.483706379218694	0.160008808474957	3.02299844507872	0.00250283529309608	0.0186991500502178	TGFB1
44.029983662871	-0.619768906819056	0.205022009992005	-3.022938399849	0.00250333194679124	0.0186991500502178	AC131212.3
311.263461252744	-0.322068390723002	0.106582262166864	-3.02178227572966	0.00251291222380889	0.0187519317871722	NFE2L2
455.948232717789	-0.362806434362551	0.120060973240664	-3.02185151902192	0.00251233749314236	0.0187519317871722	INTU
[truncated: 21,626 more rows]

## Sheet: out_1_ISG20_exons_DE_ISG_pc (2)
baseMean	log2FoldChange	lfcSE	stat	pvalue	padj	gene_name
41430.9575740168	-7.05877453162163	0.152847198945644	-46.181903105283	0	0	ISG20
73.1151887962451	0.832292433105476	0.154124266819227	5.40013879891915	6.65893563253596e-08	0.000435794042471316	TST
171.637098764371	0.66982715627971	0.12811872289625	5.22817540744715	1.71191059216504e-07	0.000746906591361607	TRMT61A
263.536868727237	0.741499248512273	0.172848579071141	4.28987760557226	1.78771613711877e-05	0.0215724653187981	RASSF1
380.457964291393	0.471133756102527	0.110471678890827	4.26474695444904	2.00128883246898e-05	0.0215724653187981	TELO2				control versus ISG20 M1
44.0443902196384	-0.793945642310706	0.186833161084134	-4.24948996047431	2.14257811249427e-05	0.0215724653187981	CTSK
166.241258656542	0.603439498555003	0.140184845164719	4.30459867360095	1.67288718235301e-05	0.0215724653187981	B3GAT3
81.2513180441776	0.750444570799534	0.171266366583304	4.38173930918608	1.17735630785301e-05	0.0215724653187981	ZNHIT2
1227.52213232165	-0.579453227617671	0.131058677843081	-4.42132666950494	9.80967375622482e-06	0.0215724653187981	RPL39
52.5797871769546	0.842583622179418	0.187090347851837	4.50361887640877	6.68059701209496e-06	0.0215724653187981	MYL5
80.1093325112602	-0.860689936057166	0.196868345381045	-4.37190618121605	1.23166453227441e-05	0.0215724653187981	HSP90AA2P
33.8822041600859	-0.915351766303447	0.214542924587461	-4.2665204087413	1.98545339612507e-05	0.0215724653187981	AL138785.1
23.9680877678106	-0.982099032471741	0.227391499974751	-4.31897864511555	1.56752947213519e-05	0.0215724653187981	NOP56P1
396.349432844558	0.458140689130266	0.112403120352732	4.07587162787453	4.58423050855793e-05	0.0428592808046534	FBXW5
74.1022778079268	0.640515998156855	0.161229074915902	3.97270776682773	7.10602080011755e-05	0.0566143155664659	SIX5
405.884422851199	0.449443139897285	0.113365131234978	3.96456242762778	7.35307024700069e-05	0.0566143155664659	GATD1
257.743189633934	0.518279452581029	0.130512827206757	3.9710997276917	7.15416215248513e-05	0.0566143155664659	NAT8L
381.399362741503	0.473276458604241	0.122274010162223	3.87062187603349	0.00010855806669108	0.0789398074955306	IFRD2
618.962676177248	0.483752318654994	0.126333384923031	3.82917246260535	0.000128574882296665	0.0885745597042654	BOP1
37.1842345311256	0.793817016318433	0.21185099333685	3.74705354841664	0.000178923901053087	0.0975806225368274	DPP7
1727.17922842718	0.651387966924004	0.171846613871341	3.79051965150555	0.000150332437473346	0.0975806225368274	RPS2P46
553.812412482165	0.3613557208194	0.0961849363768282	3.75688475172142	0.000172041678283209	0.0975806225368274	GRK6
988.361197664248	0.400895142561128	0.106839115655088	3.75232554203605	0.000175201749799464	0.0975806225368274	VARS1
1984.9340053447	-0.589570312405851	0.156692009467913	-3.76260611123622	0.000168151926129119	0.0975806225368274	GAS5
304.36016988995	0.403206749692016	0.110055747494005	3.66365918067094	0.000248637576894591	0.12271765207967	GIPC1
565.314381573933	0.334470752914021	0.0909599707270493	3.6771202787399	0.000235881833874215	0.12271765207967	SCRIB
340.505982877196	-0.364861555535675	0.0997145593798827	-3.65905999890809	0.000253142073966772	0.12271765207967	SHTN1
146.590914562158	0.679023048117803	0.187615786754399	3.61922128123838	0.000295490884267564	0.133498550056509	IQCH
182.893515772979	-0.44967103832518	0.124516119385612	-3.61134799690152	0.000304609599222723	0.133498550056509	NEDD8
534.551186818256	0.460325044073716	0.128550408320374	3.58089134128996	0.000342424047091175	0.133498550056509	YDJC
1313.22360227235	0.366932623902923	0.102393559637866	3.58355178978686	0.00033895352007597	0.133498550056509	SLC3A2
289.645632314879	0.53881333613116	0.149970078386277	3.59280559114826	0.000327136657254325	0.133498550056509	IRF2BP1
51.1552250954772	0.66923657938957	0.187063486285994	3.57759064944616	0.000346775972337177	0.133498550056509	TMEM198
79.6454704939492	-0.606554143525448	0.16817799554077	-3.6066201263435	0.000310211282003715	0.133498550056509	AC115223.1
32.1158415800244	0.741366211743908	0.209013388780767	3.54697953116067	0.000389674865606462	0.145727266169228	ODC1-DT
138.413036429655	0.564854131455859	0.159796699633636	3.53482977277311	0.000408037930384032	0.148355790855461	MRM1
838.28061555217	0.410533702414861	0.116935519534629	3.51076990164043	0.00044681096890643	0.158062399243683	FARSA
926.271629173202	-0.326973103515258	0.0951393552904416	-3.43678073618508	0.000588671943513491	0.175116524287456	ANLN
1390.96193432824	0.334776935958379	0.0971874817123052	3.44465079308657	0.000571797593748105	0.175116524287456	RANGAP1
219.696611253682	0.488027999918826	0.141528886889111	3.44825717665115	0.00056421653570095	0.175116524287456	ITPA
152.037730544108	-0.481691218606936	0.139598551778576	-3.45054595817706	0.000559453904400561	0.175116524287456	POC1B
22.610885955505	0.775538693561517	0.225349139509166	3.44149835784028	0.000578501982859375	0.175116524287456	LRRC46
354.193094343446	0.45715070605256	0.132590215277529	3.44784647265021	0.000565075138205502	0.175116524287456	DUS3L
59.1140491164763	0.72426379990404	0.210461578065865	3.4413112671681	0.000578902166593798	0.175116524287456	MZF1-AS1
570.779849542592	-0.363109123508097	0.106331535532437	-3.41487707940912	0.000638108011610703	0.181985129780982	PIAS1
129.007146972375	0.480834226624722	0.140831409160199	3.41425417449145	0.000639568795929801	0.181985129780982	PC
48.2399121511101	0.676276469003289	0.198903583040815	3.40002155146957	0.000673805421031786	0.187647641614575	AC016876.1
372.285747597947	-0.359049673799865	0.106361517373233	-3.37574794594104	0.000736153269875404	0.200739794779149	ATXN1
186.27052999979	0.421678524455438	0.130324274387822	3.23560999235336	0.00121383108910727	0.206335521108117	PIGQ
1696.67405506336	-0.337373218095119	0.10231969090382	-3.29724625939544	0.000976378525517754	0.206335521108117	QSER1
332.567626493521	0.376582200115158	0.115945061176544	3.24793653385333	0.00116245196390661	0.206335521108117	MBD3
339.188050492509	0.389270501866271	0.116375974361621	3.34493871266479	0.00082300754389962	0.206335521108117	LMF2
523.160073798218	0.338405983365994	0.10254067640471	3.30021212294686	0.000966117747693899	0.206335521108117	GRWD1
253.597302521059	-0.424284280879377	0.128034988609622	-3.31381511793638	0.000920323385853316	0.206335521108117	VPS29
1329.72898031382	-0.356367591278443	0.106407645470375	-3.34907881574786	0.000810807274105603	0.206335521108117	THOC2
359.928677595757	0.431424027512417	0.129633159648049	3.32803758454799	0.000874600662536453	0.206335521108117	CENPB
705.512325900913	-0.298765064479415	0.0908651381465997	-3.28800539539591	0.00100899905765671	0.206335521108117	VPS13B
508.021688846488	-0.392500950348348	0.117178883030125	-3.34958774310421	0.000809319178274	0.206335521108117	DSC2
165.677684867115	-0.438563291216409	0.133503776336201	-3.28502536221882	0.0010197319204003	0.206335521108117	DISP1
74.7874109216685	0.53218820448193	0.162732395275539	3.27032735910283	0.00107423090686179	0.206335521108117	KCTD18
134.896304306597	0.44579232163664	0.137345326340946	3.24577714810627	0.00117130490660677	0.206335521108117	POC1A
683.631735984213	0.357819081469954	0.108043916084807	3.31179296749195	0.000927001207507551	0.206335521108117	ENTR1
367.746163450711	0.441410888190638	0.135685682200632	3.2531869319708	0.00114118397593706	0.206335521108117	UQCRFS1
273.96315082484	0.427812402104781	0.12955637281317	3.30213321672503	0.000959524871837837	0.206335521108117	DCXR
95.2240235811502	0.546362530880395	0.167969044261226	3.25275727610078	0.00114291079245838	0.206335521108117	SCAND1
471.389425185666	-0.436975405312262	0.133450840804045	-3.27442976514404	0.00105875454763768	0.206335521108117	TBCA
294.888103003746	0.360931417231783	0.111065411660208	3.24971934859444	0.0011551895147128	0.206335521108117	MED16
325.191693869925	0.35792163956686	0.107757930996396	3.32153407417253	0.000895240505418288	0.206335521108117	PNMA1
47.5652227561363	0.739508623168382	0.224154584468583	3.29910104190633	0.000969949917246861	0.206335521108117	C17orf97
250.937291292052	0.561788880622039	0.171963057298915	3.26691610073849	0.0010872589716454	0.206335521108117	SNHG12
61.2516271946572	0.647175589458448	0.199961022405528	3.23650870391108	0.00121001536272266	0.206335521108117	TTC25
42.8567359235983	0.655215217595725	0.199740160868147	3.28033788872458	0.00103682830964647	0.206335521108117	LNP1
39.2935495227918	0.646178239747612	0.19967294620385	3.23618322878812	0.00121139597504666	0.206335521108117	PRR22
105.012776457113	0.591008943048736	0.181929793014905	3.24855502364209	0.00115992772609085	0.206335521108117	NUP50-DT
24.3539084061022	-0.71147636948992	0.215270606840536	-3.30503258169822	0.000949653595588541	0.206335521108117	RPS13P2
78.5752702266876	0.508137237502544	0.155346063220746	3.27100170398578	0.00107167264704581	0.206335521108117	AC026403.1
339.24522335712	0.399936259870799	0.120839580822135	3.30964620325413	0.000934139656004525	0.206335521108117	TMEM250
795.959001347457	0.399585307381513	0.12376635497426	3.22854549174221	0.00124421467828377	0.208697286066838	DHX37
53.1036912359021	-0.624105062759579	0.193519410760248	-3.22502564630473	0.00125961384363055	0.208697286066838	Z99129.4
217.290936350851	0.507078978162336	0.158274893925297	3.20378656138395	0.00135632987161306	0.221912521119292	RHBDD3
76.6229760070277	0.567774206437808	0.177662935584069	3.19579435390529	0.00139446462504651	0.22258716435651	COL7A1
71.8459144808166	0.640162841281103	0.200118079517314	3.19892556847027	0.00137940777104844	0.22258716435651	LINC00909
107.555514350767	-0.451498604949152	0.141579628994339	-3.18900825038329	0.00142761803074151	0.225133643426213	ZNF493
59.5650452145936	0.611090697741054	0.1927514827315	3.17035536682379	0.00152252608195551	0.234451104549597	SMIM19
78.594270846155	0.65739739866824	0.207355121738958	3.1703938304251	0.00152232453170089	0.234451104549597	FTH1P7
501.286828653408	0.332028883288446	0.105314405884092	3.15273946143581	0.00161746098402415	0.240605471833278	NLE1
46.5501964172486	0.67297117980365	0.213785295468046	3.14788338613419	0.00164457286982816	0.240605471833278	LPXN
408.116073190197	-0.34479437492117	0.109824653439737	-3.13949886589322	0.00169237069666325	0.240605471833278	LPP
40.0504540005962	-0.590872489458274	0.18794491564646	-3.14385993058601	0.00166735227405082	0.240605471833278	ADCY10P1
174.490524271192	0.401073593490442	0.127358020711312	3.14918205583276	0.00163728161371961	0.240605471833278	COX18
181.439526484274	0.41173343366152	0.131186423904741	3.13853691110974	0.00169793548964218	0.240605471833278	CD320
146.266199132797	0.413583189792767	0.131859757991421	3.1365383654024	0.00170955068229008	0.240605471833278	SIX2
40.4552525483955	0.683805680743537	0.216616361088032	3.15675915387407	0.00159533055040024	0.240605471833278	AL049543.1
632.210823958018	0.251804224768578	0.0815655566539273	3.08713916876645	0.00202092957968657	0.244182914725056	POLDIP2
319.955814310592	-0.378830407182117	0.121971083911893	-3.1059034242556	0.00189698660157535	0.244182914725056	ERP44
378.539426853249	0.353210459605222	0.114002120984651	3.09827972106569	0.00194647612407246	0.244182914725056	BCAR1
194.341600202902	0.533780627492233	0.172421090215462	3.09579661528184	0.00196284944986967	0.244182914725056	NAT14
185.583921941548	0.556293728104223	0.178517970343704	3.11617775528806	0.00183211798284567	0.244182914725056	EMC9
2982.8815120035	-0.307693165107961	0.0996595399723789	-3.08744316091806	0.00201886375978174	0.244182914725056	NUFIP2
1117.13972559956	0.321412737164291	0.103216627832366	3.11396277822887	0.00184592775361716	0.244182914725056	CLUH
67.0081363507473	0.543601417535077	0.174660442067354	3.11233277037883	0.00185615141918923	0.244182914725056	CLBA1
424.880468423879	0.335565951819521	0.108733238666339	3.08613958284867	0.00202773608484086	0.244182914725056	TRIM65
126.663118850455	0.500942977338088	0.160506507277098	3.12101350802719	0.00180229766782026	0.244182914725056	CCZ1B
75.5615943941651	0.512004112836475	0.165513570683419	3.09342678502052	0.00197859367246812	0.244182914725056	SPATA2L
299.798885621998	-0.387463143400041	0.125276705551521	-3.0928586579146	0.00198238527206244	0.244182914725056	PPM1L
4471.20534870347	0.279664483105241	0.0901835544541608	3.1010585554974	0.00192830154464252	0.244182914725056	FASN
319.510862541944	0.413486947679833	0.13416356528164	3.0819615356213	0.00205641408138787	0.244182914725056	NOC4L
805.468544975818	-0.371757649934168	0.120638417145191	-3.08158593863801	0.00205901031226206	0.244182914725056	SLC39A10
1912.35356127181	0.52443461913253	0.170277053785871	3.07989014064116	0.00207076961834221	0.244182914725056	HSPA1B
96.860343063504	-0.495473295270711	0.158426554795805	-3.12746367494592	0.0017632160691278	0.244182914725056	ITGA1
26.2835225097021	-0.683285304719383	0.219003101509466	-3.11998003685737	0.00180863296970332	0.244182914725056	AC098591.3
1277.20479362091	0.334425062893198	0.108979344232643	3.06870136949335	0.00214991381902725	0.244697582410849	DHX30
245.528935066084	0.457049553513676	0.148830145211093	3.07094744055662	0.00213380708811138	0.244697582410849	MMAB
99.319603778645	0.48231542350052	0.15688801211212	3.07426563067059	0.00211021451826899	0.244697582410849	C1orf216
37.8954512736253	0.57801880854321	0.188247829236788	3.07052044576912	0.00213686055320633	0.244697582410849	FAM174A
107.873367525865	0.432579858374095	0.141434738019588	3.05851210552095	0.00222439091894912	0.245645708867776	FAM120C
152.35554883575	0.440200324054875	0.143896400414688	3.05914757274179	0.00221967780274007	0.245645708867776	TSSC4
387.611261555739	0.376971765908006	0.123212129775663	3.05953453279619	0.0022168122927824	0.245645708867776	NRARP
31.7399414128683	-0.627327968574888	0.205189353939387	-3.05731246056851	0.00223331342006764	0.245645708867776	SUPT4H1
201.93560390368	0.461421418245022	0.151707304364788	3.0415240727995	0.00235383742639293	0.25048274856957	RPUSD1
683.578186648013	0.359047724660482	0.117880359701234	3.04586553324475	0.00232011570474072	0.25048274856957	TOMM40
167.639258189942	0.537467019588262	0.176672348196232	3.04216831369272	0.00234880517552663	0.25048274856957	ZNF593
57.8144961828106	0.573453001718527	0.188432311209167	3.04328380859253	0.0023401151873762	0.25048274856957	THTPA
27.6191619478093	-0.669037632423574	0.22039413681984	-3.03564170116955	0.0024002440794951	0.251334358052091	AC078819.1
29.3004561938456	-0.615776686270324	0.202762869302496	-3.03693022489075	0.00239000772621548	0.251334358052091	AL513523.1
823.279057350755	-0.277499542381958	0.0914979090269052	-3.03285119117158	0.00242255029172684	0.251656831495338	EIF3H
537.916358776355	0.383428800960433	0.126722860059572	3.0257271717209	0.00248036000667221	0.25167001649095	POLRMT
221.677666235903	0.5342160751755	0.176480099404314	3.02706127760965	0.00246943892684083	0.25167001649095	ZNF205
259.453515303474	0.379723755019045	0.1254440997831	3.02703559334881	0.00246964876387394	0.25167001649095	PSMG3
125.580131641582	-0.431447865605255	0.143011436419598	-3.01687666669804	0.00255393699614448	0.254241308304822	ALPK1
88.663748858791	0.62718486101384	0.207870071789685	3.01719653827031	0.00255124341030939	0.254241308304822	EFCAB6
146.727362277984	-0.403590543941906	0.133830360977144	-3.0156874792472	0.00256397377158198	0.254241308304822	ZNF277
3275.60734317198	-0.528854639920075	0.17597661171411	-3.0052552709632	0.00265358041915955	0.261148226363755	H2BC5
30.473215703693	0.627205287491211	0.209376327679418	2.99558834775028	0.0027391593954456	0.267558636768563	RANBP1P1
534.755038512812	0.288516918896831	0.0977820358927882	2.95061272004166	0.00317144298887927	0.271460673954571	UQCRC1
64.7983519857747	0.55218572473668	0.184940421754823	2.98574924560687	0.00282884502094627	0.271460673954571	NR1H3
471.812816219893	0.303800262120024	0.102867869225999	2.95330567655272	0.00314390478237485	0.271460673954571	TIMM50
144.614464967783	-0.425888923251571	0.142526843574572	-2.98813130614754	0.00280688934744612	0.271460673954571	ZNF175
226.077158925474	0.357457844760485	0.120866972290109	2.95744849058107	0.0031019657112235	0.271460673954571	HPS1
669.972236565205	-0.346381882189451	0.117092497958861	-2.95819021907918	0.00309451101329723	0.271460673954571	XRN1
148.740198535378	0.392285276875341	0.132554585141575	2.95942442471046	0.00308214290084426	0.271460673954571	SLC66A2
428.574072667018	0.330696018733219	0.111704870460253	2.96044404662631	0.00307195917632407	0.271460673954571	GTPBP3
73.4790410015122	0.60893588444681	0.204638390935583	2.97566786790507	0.00292351296995916	0.271460673954571	PRR7
1467.65200571855	-0.312440213906635	0.105964649625207	-2.9485325059982	0.00319286559679105	0.271460673954571	MAP1B
1198.39919705604	0.281060792199113	0.0945009916663418	2.9741570669593	0.00293794647894719	0.271460673954571	MYBBP1A
199.329418634572	0.399857181156708	0.135693677168703	2.94676354491876	0.00321118650442411	0.271460673954571	HSPBP1
522.806899005494	-0.339513904170704	0.114677084515482	-2.96060809014436	0.00307032361984295	0.271460673954571	ZNF704
185.549083629958	0.524675436970734	0.17755392198554	2.95502026147001	0.00312648517435063	0.271460673954571	ZNF580
109.656864254345	0.574002696737638	0.192586493592761	2.98049300358212	0.00287784811915497	0.271460673954571	EIF4A1P10
75.2307257492509	0.505129370155749	0.170822505994525	2.95704226568329	0.00310605538632252	0.271460673954571	AC012313.1
19.940014757976	0.67449738713233	0.227081761273493	2.97028428593162	0.00297524276709191	0.271460673954571	KRTAP5-AS1
249.036404421606	0.470684170814896	0.158969314168944	2.96084922600016	0.00306792087428855	0.271460673954571	SCARF2
489.935432016243	0.374840437246623	0.127218456474583	2.94643126189408	0.00321463858682547	0.271460673954571	VPS9D1-AS1
43.850293554297	-0.572850040401506	0.193504459432585	-2.96039709927761	0.00307242739979129	0.271460673954571	AC009948.1
44.1175525445839	0.608536787414526	0.204012180054663	2.98284537350404	0.00285582234174192	0.271460673954571	AL022328.4
142.721580767933	-0.403982929226499	0.137345983106676	-2.94135234310222	0.0032678259639776	0.27418316693912	PDE5A
167.510572579091	0.381517494774054	0.13002026337501	2.93429258540775	0.00334308907243366	0.278711419548307	GPRIN1
121.737083013646	0.46811595362315	0.159800633628087	2.92937482784093	0.00339644578473468	0.279597980354668	TIMM29
23.8426723223196	0.658353459136187	0.224629595702841	2.93084024425309	0.00338046576842244	0.279597980354668	DNM1P47
42.1866066075291	0.541762414915166	0.18536112824018	2.92274016703859	0.00346965923129848	0.280090761826511	EPHA8
344.377141038457	-0.333362955278375	0.114069346271911	-2.92245871632969	0.00347279656172173	0.280090761826511	FN1
390.934435369123	0.334249420225667	0.114426045867865	2.92109560974995	0.00348802767038898	0.280090761826511	XRCC3
101.259519832261	0.454104120043276	0.155386997387335	2.92240745801482	0.00347336821588502	0.280090761826511	ZDHHC12
124.269088532219	0.382625605269425	0.131238632781357	2.91549521021662	0.00355124557992002	0.283428374363251	ORAI2
106.812384573566	0.39786179912624	0.136790666447673	2.90854492823481	0.00363114996803595	0.283846889685906	POLM
443.431563189286	0.423850211876829	0.145777929835552	2.90750604261539	0.00364323305578976	0.283846889685906	NOL6
91.0995863570339	0.485129094100387	0.166699620605897	2.91019914944681	0.00361198522523417	0.283846889685906	LRFN4
121.601032919094	0.406772859793143	0.139721569669238	2.91131040651844	0.00359916262197072	0.283846889685906	EPOP
547.119560845186	0.295497950274715	0.101723558620495	2.9049116476267	0.00367356782135881	0.284516740909855	AAMP
175.379851029042	-0.367930553722939	0.126859633931207	-2.90029651135885	0.00372809813111989	0.287041626107225	ZNF224
458.905995794531	-0.288120655077823	0.0994143177482365	-2.89818068064883	0.00375334294125788	0.287295355310669	MPDZ
101.811840798885	0.487281265071124	0.168295108132469	2.89539767660729	0.00378678463622304	0.288169907578625	TEDC1
58.6852154056885	0.503458809844621	0.17402228894733	2.89307084104037	0.00381495241805712	0.288635330635547	ZNF503-AS2
75.8166509263648	0.538423250349032	0.186246181799829	2.89092235419736	0.00384113009395799	0.288945699998944	SLC25A32
521.124640964692	0.342475049350355	0.118664230248161	2.88608495276244	0.00390066853019562	0.291747716524174	NCAPH2
168.256532188722	0.447828356612398	0.155697167582038	2.87627812096475	0.00402394985343869	0.294214854313858	PYCR3
132.13336519021	0.368773164266905	0.127974319112389	2.88161849052734	0.00395638447013195	0.294214854313858	RRP9
366.553153905696	0.401077447415236	0.139588954969779	2.87327494859511	0.00406240397105108	0.294214854313858	MRPL15
226.286368192242	-0.396368527295023	0.137831673638925	-2.87574341100568	0.00403077227337471	0.294214854313858	MBNL2
103.615734599086	0.441352699823418	0.153724741829079	2.87105832523787	0.00409100034266348	0.294214854313858	SLC39A4
67.0054565588332	0.622282027517267	0.216210979621529	2.87812408327529	0.00400047751622923	0.294214854313858	WDR31
319.228008336496	0.310313674104529	0.108082225481127	2.87108886519658	0.00409060511258203	0.294214854313858	TBL3
86.1899916452322	-0.503860110244718	0.177419104687767	-2.83994280735122	0.00451216227921222	0.295930533719022	ASNS
43.8523592295315	0.588878743497927	0.206243326565498	2.85526205043494	0.00430013320741877	0.295930533719022	KIF9
26.4632214220352	0.602994027117628	0.211902312814254	2.84562267919271	0.00443246820340994	0.295930533719022	ACTR3C
317.607182128561	-0.392751930916037	0.138165331233479	-2.84262287369574	0.00447439800599027	0.295930533719022	BMPR1A
860.060937172418	-0.306792825943499	0.1073495428962	-2.85788665388309	0.00426472699545384	0.295930533719022	ZFC3H1
24.1546144247502	-0.612753836711021	0.215327046734646	-2.84568913196556	0.00443154340417212	0.295930533719022	TSPAN2
821.38764861511	-0.257811724873063	0.0907325346559567	-2.84144740197818	0.00449092594133035	0.295930533719022	TUT4
516.722781821572	0.34133406690738	0.120219348834819	2.83926065326116	0.0045218203639548	0.295930533719022	DDX56
317.693086384832	0.276602227630169	0.0968442947420753	2.85615408080406	0.00428806982298806	0.295930533719022	PREB
623.002743623862	0.308902892499927	0.108642314954312	2.84330182608712	0.00446487660185391	0.295930533719022	PELP1
25.4202903711193	0.586691771838922	0.205495438522957	2.85501116742978	0.00430353156705011	0.295930533719022	NAPRT
177.598805450165	-0.344684142911015	0.120937461009707	-2.85010235896508	0.00437051613646161	0.295930533719022	PTPRJ
380.350374251006	-0.348473638345012	0.122636914578241	-2.84150689491368	0.00449008810287384	0.295930533719022	SAMD8
399.80690301511	0.376118477643893	0.131835850995846	2.85293017644906	0.00433181383773437	0.295930533719022	WDR4
87.033333049739	0.432041566047809	0.150926773394842	2.86259062146342	0.00420193080981593	0.295930533719022	ZDHHC24
248.281481668508	0.346945909727441	0.121339001681193	2.8593107320844	0.00424562684873383	0.295930533719022	TOR3A
45.5799100219431	-0.525489958053415	0.183931399107786	-2.85698885890315	0.00427680849545379	0.295930533719022	LINC01359
21.3292733527512	-0.623459686118257	0.219099994533636	-2.84554861557764	0.00443349912608026	0.295930533719022	AC011939.1
144.336935391841	0.507509070156592	0.17888466046516	2.8370742848319	0.00455290177597643	0.296482245501271	CCDC189
146.809592695751	0.391514278824292	0.138197119596274	2.83301330713731	0.00461114663640881	0.297570971715301	MFSD10
777.98646748537	0.344979520685732	0.121782977305329	2.83274007844968	0.00461508956056277	0.297570971715301	ZC3H4
166.712494354846	0.481890448847446	0.170307634159551	2.82952934685237	0.00466165245103883	0.298309037018307	ZNF213
655.30323498209	-0.394587745751977	0.139626985121666	-2.82601350597199	0.00471312767648736	0.298309037018307	SESN3
403.758200133348	0.327349378226401	0.115847061040272	2.82570291630104	0.00471769964571697	0.298309037018307	RAVER1
191.103739715487	0.340728932352434	0.120575121971798	2.82586429754663	0.00471532356657672	0.298309037018307	NKX2-5
152.730090496835	0.456660435629381	0.161781268706735	2.82270277195799	0.00476206975782709	0.299666976250956	ADAMTS13
375.537326354174	0.326535157813871	0.115941749385252	2.816372527974	0.00485693126700189	0.301891012935656	CDCA5
848.582640926853	0.334540170567267	0.118983266323197	2.81165731035278	0.00492869831456817	0.301891012935656	C19orf48
582.121241941787	0.314865894339423	0.111927752888278	2.81311726729393	0.00490637547496607	0.301891012935656	ZNF598
137.34697103815	0.427033591601125	0.151520150726488	2.81832871438976	0.00482743600492767	0.301891012935656	CTU2
544.177565927713	0.450516687311819	0.160027614046993	2.81524341904842	0.00487403002420632	0.301891012935656	SIVA1
131.474087941345	0.410342431167478	0.145967304168377	2.81119414724642	0.00493579927941252	0.301891012935656	SAMD11
620.960877814949	0.388644607336117	0.13847688503968	2.80656664991238	0.00500725526802336	0.304374354421415	SNAPC4
955.650021802528	-0.22914100815337	0.0816738680404087	-2.80556086850204	0.00502290935556771	0.304374354421415	EIF3F
199.795806666854	0.429497975807215	0.153205366829386	2.80341338358934	0.00505648122760942	0.304996694876404	CDIP1
383.773628144744	-0.340618929432768	0.121577139092964	-2.80166922806362	0.00508389694314891	0.305243702242551	ATP11B
104.31336616598	0.433411512054742	0.154916049989843	2.79771858424714	0.00514649310390437	0.306299263486855	TYSND1
172.087414361919	0.42136696681955	0.150778121061199	2.7946161144197	0.00519613768542518	0.306299263486855	VPS37C
152.893201798317	0.417339826097036	0.149388906883591	2.79364669574992	0.00521173845651397	0.306299263486855	PIDD1
210.21399558733	-0.400610190121468	0.143340630860547	-2.7948125225653	0.00519298205129823	0.306299263486855	F2R
339.894457531021	0.36318962259778	0.130025038025653	2.79322835134358	0.0052184838992718	0.306299263486855	WDR46
535.89133907369	0.364921795857305	0.130790113798837	2.79013287211125	0.00526864144943318	0.307862713980495	PKMYT1
134.085137501555	0.547210864931867	0.1964529880436	2.78545452721962	0.0053452736711763	0.310952387031229	ZSWIM9
30.4692462300073	0.565815660497177	0.203948658145473	2.77430440407013	0.00553198885933711	0.320390275132139	AC005229.3
2137.2321128518	-0.373796864983041	0.135084583924382	-2.76713192670665	0.00565518648455856	0.324299297128517	RPS24
94.3179156760196	-0.375945089706876	0.135913580282284	-2.76605979274523	0.0056738130523669	0.324299297128517	CA5B
37.9114037734286	0.588831009469059	0.212862571286946	2.7662496319059	0.00567051088212309	0.324299297128517	HSPA1A
126.743984562973	0.367576133549546	0.133154785942078	2.76051762577608	0.00577098438609333	0.325587994092998	ABCA7
206.977712946861	0.387384418643208	0.140293459223758	2.76124361596473	0.00575817069274528	0.325587994092998	C19orf25
153.313834500632	0.356204068623865	0.128915823580857	2.7630748400754	0.00572596356752068	0.325587994092998	PGLS
276.954544290121	-0.331056701118097	0.120111717183862	-2.75623984803521	0.00584701043212189	0.326362389911986	ADAM22
145.79934399042	0.404885136994943	0.146995320874117	2.7544083348182	0.0058798358103595	0.326362389911986	KLF16
190.55079452724	0.37992751289407	0.137763810644672	2.75781797205073	0.00581885902849971	0.326362389911986	SSBP4
91.6996159857949	-0.408299535811285	0.148248740564418	-2.75415180093128	0.00588444678884778	0.326362389911986	ATP5MG
311.269477854294	0.4230307099536	0.153981223576779	2.74728762460227	0.00600904115617463	0.331866412207467	MRPS18A
142.809121580997	0.427947782381106	0.156184022236056	2.74002280293631	0.00614349218901829	0.334838863023431	FUZ
656.677996540324	-0.34560074810935	0.127139648635004	-2.71827672814726	0.00656229283674508	0.334838863023431	GPATCH2L
469.875867952379	0.349452420600954	0.128340679894706	2.72285000272442	0.00647214360044262	0.334838863023431	E2F1
58.2769948988978	0.436541517394628	0.160535241124929	2.71928776719444	0.00654226637862915	0.334838863023431	LMF1
719.347864319457	0.283492898498782	0.103837330850854	2.73016357581433	0.00633029070424146	0.334838863023431	SGTA
374.358945437722	0.312953819128805	0.114870143996393	2.72441391854294	0.00644157198837626	0.334838863023431	SNX17
435.528161228116	-0.355469932915904	0.130249190242455	-2.72915272835253	0.00634972883106347	0.334838863023431	ATF2
144.465590292358	0.353598302648488	0.130187100145559	2.71607787755576	0.00660603767968074	0.334838863023431	THOC6
153.423244107679	0.475820339303378	0.173983948493297	2.73485194136578	0.00624083401861034	0.334838863023431	XPA
680.913671230882	-0.338191865849299	0.123551047084802	-2.73726426306345	0.00619525041082708	0.334838863023431	SRP14
1374.87935492366	-0.228004967301097	0.0839140325422406	-2.71712561526969	0.00658516095314829	0.334838863023431	IQGAP1
13669.2352867593	0.395392390458552	0.145613832028939	2.71534911861926	0.00662059365940718	0.334838863023431	RPS2
493.395968209454	-0.248810354769387	0.0913535504130895	-2.72359808288016	0.0064575037932926	0.334838863023431	JMY
90.365721070638	0.416062407176233	0.152215479200902	2.73337777051631	0.00626883860190067	0.334838863023431	PMVK
154.838183205646	0.433699933403363	0.158112857800005	2.7429770066641	0.00608849486222947	0.334838863023431	RPP25L
110.542224408396	0.490605037362035	0.179770996812358	2.72905555435129	0.00635160026910487	0.334838863023431	SAC3D1
1104.86445094628	-0.28830678493557	0.105580184405722	-2.73069029532729	0.00632018337053297	0.334838863023431	TTC3
51.4465743587933	0.472881222427907	0.173108878522149	2.73169826103056	0.0063008817848602	0.334838863023431	KCNJ12
24.4314330149397	0.583397814211599	0.213477169277096	2.73283469228666	0.00627918384975431	0.334838863023431	TOR4A
254.817352451463	-0.285961407493617	0.104907205266672	-2.72585097245427	0.00641359489226164	0.334838863023431	EMP2
1543.83174817896	-0.325683263155319	0.119952770477091	-2.71509579862117	0.0066256601362265	0.334838863023431	N4BP2L2
32.9281682740021	0.598042044140481	0.219879067261977	2.71986802376207	0.00653079761497261	0.334838863023431	AP002360.1
794.557568926058	-0.358243176360929	0.132091536682029	-2.712082737165	0.00668619016789116	0.335308594281714	VCAN
92.6744004883593	0.437834773658706	0.161391821063842	2.71286841410328	0.00667035881039922	0.335308594281714	ZFAND2A
116.416691881986	0.49608386238777	0.183319224265495	2.70612023575503	0.00680743937341077	0.340086160147227	LINC02604
21.8126737175392	0.572682967052181	0.212509732042491	2.69485524991238	0.0070419215292987	0.34023434257615	SEMA3B
320.40944382242	0.273387730864366	0.101471839059486	2.69422268678995	0.00705530096179775	0.34023434257615	ASF1B
148.734638298725	0.395005471732246	0.146508907384126	2.69611915606331	0.00701525669158463	0.34023434257615	BCL7B
691.736507279354	-0.242465424533796	0.0897815540346628	-2.70061514462297	0.00692113748390446	0.34023434257615	ARHGAP21
79.7064269650387	-0.437297954792777	0.162304137506789	-2.69431181182603	0.00705341448506354	0.34023434257615	ANKEF1
123.463743882513	0.361063606763694	0.134049341389124	2.69351272465848	0.00707034465434432	0.34023434257615	LIMD2
115.75544175856	-0.399353305594395	0.147965271998189	-2.69896645477246	0.00695551870098112	0.34023434257615	NOVA1
241.97526111468	0.383816628628012	0.1421790923277	2.69952932139541	0.00694376366379322	0.34023434257615	AURKAIP1
155.984505294789	0.455772641620335	0.168788903435722	2.70025240014608	0.0069286889072518	0.34023434257615	LAGE3
94.2700477099968	0.486097568718174	0.179952830427659	2.70124991956481	0.00690794086048454	0.34023434257615	RPSAP15
397.907686194377	-0.270726956922049	0.100695182359559	-2.68857904199774	0.00717568452465537	0.344038588802982	JAM3
32.4196566225925	-0.535378641673291	0.199680966755863	-2.68117012037438	0.00733652085508518	0.347926527073224	ARHGEF10
79.2020969443907	-0.455481038523417	0.169809998085862	-2.68229811941408	0.00731182684737352	0.347926527073224	PCDH18
595.225446883768	-0.329834168118671	0.123013691355507	-2.68128014438211	0.00733410893501657	0.347926527073224	TMEM161B-AS1
1270.31314988505	0.287363370788244	0.107241016910709	2.67960318790624	0.0073709480952873	0.348297254943016	CDC25A
71.1889340945158	0.461569164750995	0.172593866428823	2.67430804061247	0.00748836328060193	0.352572615035247	SNHG11
203.136297090731	0.34289201672273	0.128436223294911	2.66974540301915	0.00759087803430478	0.352939587351308	RTKN
315.162732473336	-0.266492742979898	0.0998354981383147	-2.66931850843968	0.00760053370479954	0.352939587351308	BMP2K
97.835878052635	0.492327376031413	0.184449981899417	2.66916467522282	0.00760401586317282	0.352939587351308	TCEA2
135.215850517828	0.392400563076661	0.1469243064014	2.67076682332341	0.00756781976519478	0.352939587351308	SLC52A2
221.195675189398	0.44618838894913	0.167420328201367	2.66507892884113	0.00769702551302248	0.354884055976527	IER2
225.148691726659	0.33271503102849	0.124853345051324	2.664846751937	0.00770234137294118	0.354884055976527	ZNF783
151.228074078283	0.39446846571131	0.14808704456058	2.66376080960911	0.00772724852573231	0.354884055976527	AC074117.1
1000.101601718	-0.267292870550824	0.101547247918258	-2.63220201463249	0.0084833404135518	0.357194886114202	PYGL
456.638814834015	0.311443693114143	0.11727857811967	2.65558892431616	0.0079170057082284	0.357194886114202	CLCN7
449.690336736322	-0.342383533093014	0.129039251738214	-2.65332856848563	0.00797022451493053	0.357194886114202	RBL2
209.685767245045	0.322562540311916	0.121975833929748	2.64447907359827	0.00818167655565823	0.357194886114202	HTRA2
638.90891300656	-0.320801706820582	0.121591088199732	-2.63836529116028	0.00833067908795107	0.357194886114202	KLF12
178.533935640193	0.368112301304158	0.139620270828338	2.63652476191476	0.00837600866782411	0.357194886114202	CHPF
376.03573396219	0.363928293172472	0.137120298461822	2.65408037507882	0.00795248820088487	0.357194886114202	RBM42
166.745640875593	-0.396976204465877	0.151143721994769	-2.62648159795626	0.00862726572149196	0.357194886114202	TMOD2
133.725399240249	0.38407821107188	0.146818428170648	2.61600819364082	0.00889644227009167	0.357194886114202	RHBDF2
208.081949672355	0.358920902077588	0.137028097373026	2.61932340124749	0.00881043775973733	0.357194886114202	DPH2
138.052171146547	0.336162875635569	0.127601879059711	2.63446649933942	0.00842696191974006	0.357194886114202	PPCDC
259.640966688841	0.366013492884602	0.139330616614483	2.6269423173324	0.00861559375460299	0.357194886114202	SAMD1
854.889838471987	-0.299904162069495	0.114622998940937	-2.61643967476395	0.00888520631830528	0.357194886114202	DEGS1
23.3257235854032	0.551826036801794	0.210818389553117	2.61754222661281	0.00885655295697328	0.357194886114202	CNBD2
73.7132458539056	0.451189818932893	0.171318189435786	2.633636395638	0.00844758984882327	0.357194886114202	LINC00467
39.9989963865478	0.524891770095593	0.199516475171162	2.63081918245246	0.0085179342000072	0.357194886114202	GATD3A
201.150853845799	0.330654480690638	0.125831108880863	2.6277641803483	0.00859480754015139	0.357194886114202	RUSC1
470.612159480724	-0.325180190753706	0.122871048706439	-2.64651595454857	0.00813256687847252	0.357194886114202	PAQR3
1147.65911193701	0.23426938457133	0.089533764605628	2.61654790908461	0.00888238983998703	0.357194886114202	INTS1
525.634544317428	-0.283637009373911	0.107417752507924	-2.640504039153	0.00827828058635547	0.357194886114202	KIAA1958
154.500358989948	-0.420596242584713	0.159406975561644	-2.63850588158273	0.00832722558750584	0.357194886114202	HECTD2
689.919259689979	-0.256117456926411	0.0978695980505497	-2.61692560333318	0.0088725677094426	0.357194886114202	RNF169
112.54346996548	0.374369993414671	0.141336567442799	2.64878368130869	0.00807820199954497	0.357194886114202	ENDOG
494.120682630358	0.259995788987555	0.0983390324064291	2.64387174273801	0.00819637072338801	0.357194886114202	TK1
498.387244103575	0.29056448264501	0.110227551086495	2.63604225786533	0.00838792848884103	0.357194886114202	THOP1
93.6304874566826	-0.380777849935158	0.143880451108086	-2.64648774036098	0.0081332453231028	0.357194886114202	NDUFA11
143.84269661275	0.441526235774204	0.167950753177507	2.62890298150408	0.00856607955814394	0.357194886114202	SHARPIN
442.55804138901	-0.337065136274601	0.128208996798779	-2.62902873191978	0.00856291258265467	0.357194886114202	CACNB4
58.2623586370712	0.478784690341465	0.182667807290913	2.62106770449684	0.0087654852095058	0.357194886114202	CCDC30
848.878621531769	0.2674146716639	0.101978796618856	2.62225757245752	0.00873493873978998	0.357194886114202	NOC2L
265.884857477546	-0.32023981627222	0.122414614281049	-2.61602602069216	0.0088959777948685	0.357194886114202	ZNF33A
150.54332632341	0.517922881540253	0.197813929918815	2.61823260754596	0.00883865323784384	0.357194886114202	NFKBIL1
115.88834538612	0.496835661874983	0.186848065512549	2.65903562079756	0.00783646772613846	0.357194886114202	AC005912.1
111.406011808312	0.412354216309458	0.155678839946978	2.64874928699302	0.00807902410879316	0.357194886114202	FAM174C
86.1349189533551	0.455124795016068	0.173880928045731	2.61745091961074	0.00885892272476449	0.357194886114202	TECRP1
22.1767424412633	0.596209219083509	0.227554008406259	2.62007785869928	0.00879096937264886	0.357194886114202	NSMCE1-DT
82.394197048973	0.428565955637957	0.161878526740566	2.64745401547171	0.00811003887781661	0.357194886114202	TWF2
27.2644756026504	0.527965097429021	0.20087578812556	2.62831624635125	0.00858087010145756	0.357194886114202	AL928654.1
369.17688877305	0.446676701452273	0.169960117807379	2.62812657001394	0.00858565638342449	0.357194886114202	GTF2IP20
22.6531213157151	0.5821273953466	0.221526027201077	2.62780587320427	0.00859375425776657	0.357194886114202	LINC02340
92.8056283731692	-0.525100050950748	0.20017070310166	-2.62326126058551	0.0087092459079015	0.357194886114202	AC068831.6
86.8690252986876	0.465300678847069	0.178215314443111	2.61089054159597	0.00903067931632488	0.360373663327367	DPF1
1038.00630296758	0.276701828695106	0.105968832945842	2.61116236730212	0.00902350404793614	0.360373663327367	MARCKSL1
513.668378497465	-0.276467156345208	0.106335103208054	-2.59996132983739	0.0093234266115076	0.360593439346831	MYL6
559.367061403106	-0.223827920995927	0.0860513836632533	-2.60109612963154	0.0092926410548279	0.360593439346831	SMURF2
21.6811259424374	0.583438035979642	0.223632278067403	2.60891692836842	0.00908292890951943	0.360593439346831	APC2
358.456321837781	0.457623698657893	0.17605108898196	2.59938010780942	0.00933922957739902	0.360593439346831	ZNF787
363.289614921137	0.298755188269166	0.114794874557219	2.60251330402608	0.00925432245003455	0.360593439346831	FLAD1
146.990048395338	-0.336612341667798	0.129077297840177	-2.60783536144824	0.00911167673112805	0.360593439346831	MSRB3
312.490229715427	-0.359132056762795	0.138058845560928	-2.60129697089422	0.00928720196482162	0.360593439346831	ZNF519
144.053376562324	0.367145211101344	0.140955478872508	2.60468918298253	0.00919576384492433	0.360593439346831	CTBP1-DT
182.247276064385	0.411446292977941	0.158127784045639	2.60198608018935	0.00926856141445634	0.360593439346831	RPL13AP5
96.3391271592964	-0.417988326529267	0.160742835767788	-2.60035431459664	0.00931275519124141	0.360593439346831	AC010343.1
42.6067119110977	0.567516583650684	0.217796148552654	2.60572368897277	0.00916803875141368	0.360593439346831	MGAM
231.407087662996	0.358718528207999	0.138155635758768	2.596481325122	0.00941840253700496	0.362580796490759	FADD
287.234647445803	0.300927905174219	0.116015930165429	2.59384986824759	0.00949079201674248	0.364296119375784	CASKIN2
93.3435169252364	0.432130331759735	0.166677833059148	2.5926082900681	0.00952511890843415	0.364544682434195	PMS2CL
951.583500062826	0.304402061331393	0.11807516221656	2.57803635935805	0.00993635421657488	0.365771404019195	USP36
291.123253468668	0.356860305314237	0.137927094388299	2.58731112184228	0.00967282099866606	0.365771404019195	TFAP4
458.182874590098	-0.289463212896032	0.112164624554106	-2.58069969963124	0.00986003101633041	0.365771404019195	SIX4
571.040010256444	-0.32424315576612	0.125599866735072	-2.5815565270467	0.00983558825363215	0.365771404019195	SC5D
34.1191005516717	-0.483001003666725	0.18712009264069	-2.58123538124893	0.00984474326440023	0.365771404019195	CD83
241.478629874686	-0.400328384882313	0.155281239283709	-2.57808597309613	0.00993492764119575	0.365771404019195	ENY2
683.394546288822	-0.28563177725012	0.110895635616971	-2.57568096040029	0.0100042908273261	0.365771404019195	CALD1
657.611450112057	0.285908762118458	0.110682599454099	2.58314101338961	0.00979052972798394	0.365771404019195	CDK4
214.948230540175	0.306982621171724	0.11875968070642	2.58490608382991	0.00974055255241795	0.365771404019195	CXXC1
116.095523189401	0.415774631427119	0.161215622061563	2.57899715989278	0.00990876013394944	0.365771404019195	C12orf66
84.5908176961877	0.427107661460791	0.165811639610506	2.57586055155159	0.00999909636018948	0.365771404019195	STAG3L3
550.661391121388	0.349260747218347	0.135524989950698	2.57709480255562	0.00996346201284852	0.365771404019195	DCTPP1
122.718733148708	-0.374800384959101	0.14551175966702	-2.57573948536372	0.0100025977962468	0.365771404019195	MRPS6
155.437528606829	-0.350709240443672	0.136151613305224	-2.57587282243549	0.00999874152670368	0.365771404019195	CHURC1
89.4477586224087	0.411519610425558	0.159620990548424	2.57810460273216	0.00993439201853742	0.365771404019195	AL118506.1
25.9267405368584	-0.541114504352106	0.209391060643261	-2.58422925357831	0.00975968975546406	0.365771404019195	AL391840.3
185.219137005575	0.389647224623042	0.151363520610539	2.57424789705844	0.0100458267165323	0.366266924492176	GFER
229.203054647773	-0.32677328343135	0.127114515034928	-2.57069999709759	0.0101493205091923	0.367990183226641	GPX8
111.949367241588	0.378291900943609	0.147154379784933	2.57071452101178	0.0101488949123298	0.367990183226641	ORAI1
537.989062339545	-0.380592574398625	0.148290185454312	-2.56653920306738	0.0102719013292487	0.368008216715202	ZFYVE16
92.253876589541	0.382329710845675	0.148812863099823	2.56919800400057	0.0101934195696729	0.368008216715202	SPHK2
256.622415265737	0.316718000001861	0.123432760058524	2.56591523880445	0.010290397075236	0.368008216715202	IQCE
131.306182516425	0.407200148875192	0.158629484849595	2.56698903902562	0.0102585855113134	0.368008216715202	C7orf26
319.78564234076	0.271822976543244	0.105883665879329	2.56718516766342	0.0102527846215256	0.368008216715202	ZER1
92.7540429929275	0.429309694786065	0.167426735324518	2.56416452219502	0.0103424507316043	0.368861955384111	RPL5P23
1309.40537390601	-0.3326677903937	0.131301242306999	-2.53362256554954	0.011289025318576	0.369781661436704	TENM1
172.750822850529	-0.385350812412534	0.152094812453178	-2.53362232542391	0.0112890330535302	0.369781661436704	RORA
250.584926121391	0.379272325790715	0.148979681559389	2.54579900977653	0.0109027943954122	0.369781661436704	MCAT
313.988547192066	0.316493170339083	0.124362889694041	2.54491650296744	0.0109303871238511	0.369781661436704	CAMTA2
143.306971890471	0.33051049287798	0.129852843156328	2.54526959013199	0.0109193399534867	0.369781661436704	NAGLU
372.164219648476	0.271200371308766	0.106262191059109	2.55218124721246	0.0107050813626295	0.369781661436704	C1orf109
292.599370554018	-0.306310079850464	0.119669008076406	-2.55964417833974	0.0104779382848472	0.369781661436704	POLK
207.475242566354	0.438365986113829	0.171556189444797	2.55523270557886	0.0106116827923964	0.369781661436704	EEFSEC
243.754930026693	0.307668298653076	0.120132364577045	2.56107752258349	0.0104348069005728	0.369781661436704	IGHMBP2
458.88422897229	-0.27265528862088	0.107292380996654	-2.54123625636925	0.0110461250103977	0.369781661436704	RNF38
37.5727989847777	0.512130007071354	0.201430406293706	2.54246623682334	0.0110073235195837	0.369781661436704	CTU1
539.896749928499	-0.350812245927165	0.13823119816584	-2.53786591291993	0.0111530707182734	0.369781661436704	XPR1
1967.54857254881	-0.2627243795525	0.103480403771171	-2.53888050276137	0.0111207800163579	0.369781661436704	SLIT2
73.5308001906269	0.493819321017705	0.194193831787472	2.54291970281604	0.0109930488700668	0.369781661436704	JOSD2
99.5649454969432	0.386726558849249	0.152237661074943	2.54028179439036	0.011076318564182	0.369781661436704	AMDHD2
463.531990115378	0.403515629472507	0.158518733204658	2.5455390748773	0.0109109151610359	0.369781661436704	DAPK3
118.830054474207	0.478007104308134	0.188100457913748	2.5412330709334	0.0110462256570855	0.369781661436704	SNUPN
106.883923439427	0.413924435286628	0.163040505386838	2.53878282764476	0.0111238850432375	0.369781661436704	IFFO2
510.757734334069	0.34394473685147	0.13575640944581	2.53354326514332	0.011291580008116	0.369781661436704	GAA
50.9685231272154	0.478359074538022	0.18673971090888	2.56163550971458	0.010418059031718	0.369781661436704	SRRM3
273.484379981754	-0.428158841173802	0.16795879623273	-2.54918974639785	0.0107973535653401	0.369781661436704	PLAG1
21.3066728758461	0.576540654636586	0.226942830165722	2.54046648759767	0.0110704702445556	0.369781661436704	ARHGEF37
57.2370828995252	0.517578864818655	0.204312916732297	2.53326550810695	0.0113005320937185	0.369781661436704	MAGED4B
243.749438469996	0.348436971620274	0.13641942967194	2.55415942185209	0.0106444507473638	0.369781661436704	NDOR1
43.2566007069269	0.504821222564543	0.199205991273072	2.53416686585763	0.0112715043453991	0.369781661436704	DNAH10
278.884152485166	-0.333735341327212	0.130654911431184	-2.55432679622603	0.0106393347990169	0.369781661436704	NUTM2B-AS1
30.3650994749089	0.553690991575811	0.216508063112319	2.55736892019846	0.0105467298237237	0.369781661436704	SGMS1-AS1
212.055375373361	0.500176504712789	0.196551684935175	2.54475816311498	0.0109353443870558	0.369781661436704	RBM26-AS1
131.538596576211	-0.498591826260856	0.195795590056526	-2.5464916044172	0.0108811828930772	0.369781661436704	RPL39P3
35.429519395514	-0.521969929533765	0.204123545164015	-2.55712749410832	0.0105540527707459	0.369781661436704	AL117339.3
20.155602745099	0.549446222144818	0.215728573034973	2.54693300203559	0.0108674295350782	0.369781661436704	LINC02809
84.5700458170552	0.4722510611871	0.18517911130538	2.55023937558653	0.0107648977720891	0.369781661436704	AL133216.2
47.6178563628863	0.514591187281197	0.202865789120654	2.53660900397132	0.0111931890273481	0.369781661436704	WASH9P
594.634470860326	-0.28850432170696	0.113979866896306	-2.5311866872895	0.0113677326290811	0.371052998458959	ZNF280C
481.030489783055	-0.358696445077813	0.141778483868706	-2.52997800011731	0.011406967877812	0.371135052609918	HDAC8
180.712273142279	0.396884055967001	0.157018513520861	2.52762586441293	0.0114836653913222	0.371135052609918	ZNRD2
256.718580517446	-0.314693336262319	0.124464807347141	-2.52837201912519	0.0114592856523975	0.371135052609918	TMEM50A
139.728257903217	-0.466993321818933	0.184718613608119	-2.52813353617768	0.0114670728061031	0.371135052609918	Z83843.1
158.245353188001	0.346361157937582	0.137112077680078	2.52611705546277	0.0115331046745123	0.371814795775104	TMEM129
171.11605552651	0.450547678245792	0.178462314134339	2.52460963778962	0.0115826869021543	0.372495795730462	LINC00174
1331.00975026056	-0.227690205703781	0.0902999357549883	-2.5214880143611	0.0116859656488788	0.374074824882852	QKI
448.471358653023	-0.266784897804893	0.105808311026068	-2.52139832133947	0.0116889451735875	0.374074824882852	MYO1B
434.599873914932	0.371842424462135	0.147938820062911	2.51348783438999	0.0119543900928861	0.378864435655657	MRTO4
410.988438826829	-0.271977132538371	0.108131739593033	-2.51523866685202	0.0118951828017447	0.378864435655657	RB1
399.841529583438	0.357952501552714	0.142317858179416	2.51516223003759	0.0118977622007937	0.378864435655657	ATAD3B
286.662518975139	0.382206828130145	0.152021549719841	2.51416216210472	0.0119315557218225	0.378864435655657	MAGEF1
1731.42347792908	-0.225968399849433	0.0899542512402144	-2.51203691580963	0.0120036531216049	0.37950680122871	RPRD1A
91.1220244034902	-0.374253617752741	0.149040953216186	-2.51107906703926	0.0120362734930411	0.379621165663651	GCNT1
533.097244354867	-0.350190236477676	0.139713180156376	-2.5064939190828	0.0121935155063885	0.382736029887577	NPAT
708.129536335369	0.28197432355638	0.112460275055853	2.50732379425837	0.0121649217584674	0.382736029887577	TONSL
76.981993112048	0.386090906699254	0.154137586338385	2.50484593583588	0.0122504741752253	0.382961170224113	SOCS2
195.539973583569	-0.345178784781394	0.137825929459492	-2.50445461267753	0.0122640339258711	0.382961170224113	INTS6L
23.2498457932477	0.550194618647671	0.219748174409677	2.50375057779521	0.0122884629455365	0.382961170224113	FP565260.6
679.589248296541	-0.219094347011646	0.0875368866545785	-2.50288027578813	0.0123187207768251	0.382992247619629	FXR1
166.658744414826	0.319716402187538	0.128085768912664	2.49611182336376	0.0125563011927578	0.383098895832185	FAM3A
142.859416170193	-0.378258217500324	0.151225339696234	-2.50128859528522	0.0123742295785882	0.383098895832185	MOXD1
2814.31136830705	-0.201956075877021	0.0808045451188006	-2.4993157944284	0.0124433370972232	0.383098895832185	SRSF11
298.852364255365	-0.272892520397086	0.109305612623473	-2.49660117030883	0.0125389894930447	0.383098895832185	LMO7
57.4916505588857	0.538998560515699	0.215581706241268	2.50020546693549	0.0124121295288786	0.383098895832185	POMZP3
189.310857110684	0.33762875903162	0.135177134649512	2.49767654793857	0.0125010199317143	0.383098895832185	DNHD1
73.1403514931493	0.484500037667814	0.194019369421561	2.49717355082782	0.012518767121651	0.383098895832185	WASHC1
26.1118015882684	-0.526772068039259	0.211022137971177	-2.4962881766993	0.0125500598770868	0.383098895832185	RBM34
1422.65083623654	0.431794715376537	0.173183782652061	2.49327453624248	0.0126570940008099	0.385276054364189	H2AC18
283.341238317827	0.261138977806275	0.105434101946062	2.47679804718088	0.0132566888884695	0.385883386322168	MAPK8IP2
213.396683315318	0.311573792347941	0.125081531362877	2.49096560421879	0.0127396452210255	0.385883386322168	TRIP6
329.386906252885	-0.420269500049107	0.169375567489372	-2.48128762771808	0.0130908692257338	0.385883386322168	FZD3
114.217584982185	0.418517628809549	0.168473820988546	2.48417010045735	0.0129853764025859	0.385883386322168	FBXW4
621.706830225043	0.294708331653044	0.118734854678776	2.48207093401802	0.013062127021889	0.385883386322168	DBN1
134.765373823951	-0.406418006999949	0.163315653452887	-2.48854288249345	0.0128267767400186	0.385883386322168	MTIF3
149.16081514904	0.340211107082021	0.13708627300997	2.48172993263358	0.0130746326692242	0.385883386322168	RBCK1
300.181794914942	0.284987206880044	0.115052372265915	2.4770215621575	0.013248389797483	0.385883386322168	FPGS
221.382622173722	0.316487100549776	0.127148251651956	2.48911877621486	0.0128060174802138	0.385883386322168	ARHGEF39
615.041559464001	-0.2564447158361	0.10355004605439	-2.47652923014057	0.0132666761284266	0.385883386322168	UBXN4
88.2295267455024	-0.422693302968988	0.170022643690969	-2.48610004992788	0.0129151650244125	0.385883386322168	PAQR8
75.7464815127713	-0.387786003325202	0.156447107539301	-2.47870356585395	0.0131860843508183	0.385883386322168	MAML2
335.303944414087	-0.380379495814734	0.153271269339782	-2.48174036434371	0.013074249946997	0.385883386322168	GPRIN3
35.2748086069848	0.472601824429674	0.190659116334525	2.47877905612686	0.0131832940951823	0.385883386322168	RNF208
105679.992223775	-0.261514107591584	0.105541143826108	-2.47784037685303	0.0132180265021728	0.385883386322168	XIST
102.290482979658	-0.559464073916409	0.225862899598033	-2.47700740100337	0.0132489154635445	0.385883386322168	RPL4P5
59.6450120325524	0.521424782746244	0.209630399092345	2.48735290780298	0.0128697661543244	0.385883386322168	RPS3AP6
65.5593049754347	0.383801886838233	0.154826395916435	2.47891765849399	0.0131781724627244	0.385883386322168	AC112777.1
28.3872483074718	-0.541400715740543	0.217463167474909	-2.48962029766723	0.0127879633453115	0.385883386322168	MAP1LC3B2
26.5615411118401	0.52868021444327	0.212541731002994	2.4874184093091	0.0128673965142467	0.385883386322168	AC027601.5
642.450432032327	0.393474029434788	0.159031410691825	2.47419065028148	0.0133538413595057	0.387557493469113	MRPS34
328.829919129591	0.399156270066175	0.161474396273593	2.4719477469968	0.0134379156235441	0.388275667983597	PAXX
37.3171841406201	-0.52310511788838	0.211551132792027	-2.47271244064969	0.0134091990042285	0.388275667983597	AC005332.5
107.71412007368	0.433553364870361	0.175629309202631	2.46857068924728	0.0135653856041394	0.389380114413555	EVI5L
28.1348736709116	0.492186356465546	0.199325795908658	2.46925569378432	0.0135394434807044	0.389380114413555	SCNN1D
472.406263899703	0.34629669175126	0.140278399977781	2.46863873416086	0.0135628066807573	0.389380114413555	ZNF768
177.420548280588	-0.354783444759729	0.144015366654674	-2.46351103358604	0.0137583660778341	0.390739504657606	OPHN1
349.14898672048	0.265147043623145	0.107622717490209	2.46367170246623	0.0137522009242972	0.390739504657606	MAEA
1001.78487932992	0.283148712870496	0.114941484859024	2.46341617404523	0.0137620071546456	0.390739504657606	TTLL12
36.8289495444773	0.528270448555883	0.21418646187295	2.46640447737188	0.0136477124621222	0.390739504657606	PCSK4
247.16288427269	0.376361428293543	0.152694479025718	2.46480050028628	0.013708955665494	0.390739504657606	THAP7
26.8372957189602	0.527518139835274	0.214329019327347	2.4612539239476	0.0138452337836903	0.391404460031799	TNS2
254.317096738192	-0.368912749182096	0.149846238782349	-2.46194200254796	0.0138187010406439	0.391404460031799	AL355488.1
164.160538445499	0.345298662570941	0.140451257899698	2.45849462464432	0.0139520865186732	0.393042921763691	GFUS
428.38752295978	-0.266876603731233	0.108565533086504	-2.45820746367622	0.0139632484238763	0.393042921763691	RAB1A
434.471264702528	0.251131979457501	0.102198501712851	2.45729609777559	0.0139987253095922	0.393195956174361	RHOT2
524.164176645707	0.313851870668565	0.127868530684436	2.4544887548846	0.0141085077089903	0.395430958036348	TRABD
442.762025550793	0.387002288038042	0.157912012391853	2.45074635030113	0.0142560372988762	0.397974601304478	THOC3
94.2009867754847	0.402132310450566	0.164092472459336	2.45064447152029	0.0142600724281305	0.397974601304478	DGKQ
902.141379285494	-0.237119855692168	0.0970257416326005	-2.44388604201605	0.0145300152981766	0.397981934438104	ONECUT2
79.3394933623675	-0.392335797007295	0.160255611938502	-2.44818756898107	0.0143576889919089	0.397981934438104	SYT16
339.180241730963	0.413760120156895	0.169363907661698	2.44302417126188	0.0145647617581092	0.397981934438104	SLC25A25
10074.9037223883	-0.233210731975645	0.0954889194996773	-2.44228056194973	0.0145947993376339	0.397981934438104	RPL4
57.4280760850587	0.448577993738736	0.183340328273935	2.44669570498696	0.014417250256912	0.397981934438104	C11orf68
575.205094870277	0.256079863263527	0.104839325781169	2.44259357216815	0.0145821488584949	0.397981934438104	MPI
255.073320638535	0.381537169693539	0.156139617207993	2.44356414160601	0.0145429842051169	0.397981934438104	GATA2
48.964173835145	0.517688062735975	0.211419100091811	2.44863431218449	0.0143398954680591	0.397981934438104	CFAP43
118.380710360527	0.369493078900414	0.151055430188226	2.44607610888268	0.0144420510230492	0.397981934438104	SLC9A3-AS1
2295.61491133348	-0.260709477683225	0.106529348932972	-2.44730189656245	0.0143930223965524	0.397981934438104	RPS2P5
97.0773164128429	0.360250031672046	0.147425909521602	2.44360053698199	0.0145415173759287	0.397981934438104	S1PR2
610.039724262911	-0.275648394518635	0.113000040687281	-2.43936544484503	0.0147130808175531	0.399750281538408	TRPS1
390.238295202074	0.348939522500972	0.143056215846004	2.43917763682912	0.0147207300558876	0.399750281538408	MAF1
47.0444421731959	-0.505549978642849	0.20740616164276	-2.43748775175551	0.0147897152479383	0.400792097060588	RPS4XP11
767.127834782959	-0.290670828529363	0.11943499002398	-2.43371585220547	0.0149447218198121	0.401954641961234	KIF2A
387.856072653645	0.35186665048779	0.144777093840721	2.43040277403898	0.0150820519367189	0.401954641961234	JMJD4
381.87388482132	-0.241763411827064	0.0993551796499175	-2.4333246910622	0.0149608782452219	0.401954641961234	NR2C1
615.480254786608	0.255414963553343	0.105116876809027	2.42981880081324	0.015106373045148	0.401954641961234	NCLN
185.073101225396	-0.344875156286465	0.141658901834044	-2.43454630680741	0.0149104718735132	0.401954641961234	RASA2
231.916435584204	-0.298878661532016	0.122875810740447	-2.43236369901432	0.0150006361837298	0.401954641961234	FCHO2
139.178896940161	-0.339073258736994	0.139550344065718	-2.42975580610046	0.0151089986893519	0.401954641961234	MLF1
888.454017496012	0.439073083560595	0.180274069236973	2.4355864679763	0.0148676706938557	0.401954641961234	RPS2P7
356.644495570209	-0.423402178494078	0.174251212436985	-2.42983777600512	0.0151055822305063	0.401954641961234	ATP5MF
25.1047323611882	0.552993245370907	0.22775847362551	2.42798099481542	0.0151831388833965	0.403107717737883	BEST1
123.363325503421	0.441002154142351	0.181707148035519	2.42699397855359	0.0152245085372053	0.403387838549556	SYP
175.472751446773	-0.323886807901508	0.1335032849903	-2.42605871402371	0.0152638006253769	0.403611891687997	KATNBL1
1337.58217664632	-0.21548649620684	0.0888758297879847	-2.4245792891148	0.0153261361622887	0.404443137556849	KARS1
116.613733211139	0.35339879819392	0.145863067497686	2.42281205418586	0.0154008922271538	0.404783691488387	CUEDC1
278.390639418595	0.274508240580164	0.113281663843404	2.42323630556514	0.0153829166906394	0.404783691488387	TMEM201
171.092049470971	-0.364809462856393	0.150655030957886	-2.42148875173224	0.0154570793986203	0.405446317131344	C9orf72
253.291419324424	0.337350426692471	0.139386343460751	2.42025451214641	0.0155096475035759	0.406011552348611	GPAA1
306.446937427261	0.330536520192398	0.13664189389285	2.41899838165001	0.0155633094509484	0.406603108589748	CBR1
640.260282283514	0.226211897916281	0.0935494848700747	2.41809880867279	0.0156018395734596	0.406797765292854	ATP13A1
440.811892197001	-0.348812733084921	0.144335203335223	-2.41668508461372	0.0156625611937353	0.407569112256068	DMXL1
722.435906165492	0.326681013323138	0.13525879499661	2.41522936332033	0.0157253038294171	0.40758119172919	SESN2
58.5026588204294	0.418143573831527	0.173115546516639	2.41540163344797	0.0157178673471064	0.40758119172919	NUDT22
147.895008661937	0.328153674378078	0.13616143291363	2.41003393806991	0.0159510366490894	0.410990391141597	GCDH
83.1307429761895	0.454017346446461	0.188383606544322	2.4100682366947	0.0159495371354944	0.410990391141597	CCDC157
41.319292171043	0.465915808108945	0.193296191052103	2.41037242158257	0.0159362437929582	0.410990391141597	ZNF429
23.8339324598361	0.539655209694592	0.22410017029606	2.40809816869684	0.0160358684011873	0.41236440373898	LINC01002
277.099383279372	0.454337061794093	0.18912631381366	2.40229427958786	0.0162925957013823	0.412595764957876	CELSR3
388.124713229851	-0.382288265108189	0.15906346057268	-2.40336947110184	0.016244765252436	0.412595764957876	TTC21B
130.766666412558	0.425736028925384	0.17712893707767	2.40353742279107	0.0162373049885198	0.412595764957876	DOHH
271.887732509486	0.371641262612234	0.154666427121929	2.4028567125253	0.0162675601690824	0.412595764957876	RBM38
373.436353040502	-0.244335496033916	0.101862829444546	-2.39867179584807	0.0164546557649943	0.412595764957876	ARHGAP32
82.3819090713278	0.35460364213295	0.147692863601767	2.40095312315895	0.0163524311535317	0.412595764957876	KLHL26
543.482113338646	-0.285022657537373	0.11879372964461	-2.39930725628417	0.0164261249940632	0.412595764957876	CLIC4
882.133678400328	0.281208678576396	0.11700630567039	2.4033634509286	0.0162450327190601	0.412595764957876	DUS1L
120.014612704684	0.350535009421564	0.146094792441129	2.39936690120435	0.0164234493010319	0.412595764957876	ZNF48
104.609612770852	0.387592325889345	0.161563840531613	2.3990041621566	0.0164397278261986	0.412595764957876	TMEM198B
544.626410399113	0.228787276596673	0.0951917462792506	2.40343607023987	0.0162418066179364	0.412595764957876	DENND4B
36.084700708588	0.516501582502265	0.215268533134081	2.39933619179055	0.0164248268887948	0.412595764957876	UBAC2-AS1
1291.49331269985	0.298806482717622	0.124155063178432	2.40672007301213	0.0160965025093555	0.412595764957876	PGAM5
566.308570136725	0.315409485814685	0.131541289803727	2.39779833606093	0.0164939432167699	0.412790100887766	RERE
165.388674117002	0.343221855917124	0.143247758750024	2.39600157735149	0.0165750189898958	0.413613170462229	NSUN5
523.17152037383	-0.243423210773866	0.101666446814803	-2.39433184103787	0.016650676628804	0.413613170462229	OXA1L
78.7873975472362	0.37199173561932	0.155367134124742	2.39427558289551	0.016653231020979	0.413613170462229	SLC25A20
216.944811741732	0.303959271824448	0.126930657410745	2.39468760364835	0.0166345312486356	0.413613170462229	EIF6
783.569608517667	0.253524394379598	0.105973931322416	2.39232791702587	0.0167418769142386	0.413767975247101	PPP6R1
204.402759918057	0.336774526569264	0.14108433712335	2.38704404355546	0.0169844563688426	0.413767975247101	IRF2BPL
358.551667840933	0.323586351462008	0.135249879461307	2.39250750352485	0.0167336859273996	0.413767975247101	UCK1
245.370063187265	0.260432686642183	0.1091769411898	2.38541842081315	0.0170597055983815	0.413767975247101	LRRC47
504.090374036468	-0.336996756617165	0.14090867170148	-2.39159700072331	0.0167752505255143	0.413767975247101	ATP5IF1
157.369329716729	0.330616231571958	0.138389682676744	2.38902369871187	0.0168932126207991	0.413767975247101	MVB12A
767.73488673279	0.240063801992701	0.100636660361308	2.38545080024337	0.0170582039208184	0.413767975247101	NVL
191.245821750113	0.356864942343681	0.149490759524108	2.38720402170497	0.0169770668300812	0.413767975247101	SURF2
36.0718066328398	0.484238170598383	0.202978380315453	2.38566378274286	0.0170483292116303	0.413767975247101	LRRC27
356.972931088678	-0.323384317942487	0.135377360789573	-2.38876216862542	0.0169052420161474	0.413767975247101	APOOL
373.788905367229	-0.248964036733009	0.104410902014308	-2.38446399686206	0.0171040215416892	0.413767975247101	TBC1D31
170.142448021041	0.315932362420326	0.132529104961828	2.38387154664119	0.0171315810495233	0.413767975247101	ISCA2
143.3948948627	0.302898813571343	0.126999183001263	2.38504537126299	0.0170770150783879	0.413767975247101	MCRIP1
33.1922820659147	-0.50059265804072	0.209995356617645	-2.38382727172481	0.017133642186869	0.413767975247101	MTND4P32
72.3295473043162	0.398038778083358	0.166787091854038	2.38650829424916	0.0170092236829131	0.413767975247101	HOXB7
205.221686700067	0.31012431993982	0.130463286411166	2.37710032048739	0.0174493416872886	0.414107812481714	SELENOO
325.233523762106	0.225388380467952	0.0947861860571596	2.37786105595634	0.0174133860012895	0.414107812481714	SLC25A11
819.946034880206	-0.253344819731163	0.106595669805147	-2.3766895990641	0.0174687812253718	0.414107812481714	SERINC1
128.565710999598	-0.361388437962436	0.151763742225529	-2.38125676569963	0.0172536809545785	0.414107812481714	CEP70
173.0907030544	0.391879408933541	0.164759388198426	2.37849516934105	0.017383464691268	0.414107812481714	SORBS3
1715.28159095871	-0.171040731228471	0.0719831779601295	-2.37612086706158	0.0174957307893947	0.414107812481714	AFDN
387.496279884777	-0.235758702537401	0.0989465040559549	-2.38268855263525	0.0171867279653013	0.414107812481714	CLOCK
1124.76551149259	-0.211139048799789	0.0887806843529857	-2.37820929562015	0.0173969483592011	0.414107812481714	NSD3
151.736148145547	0.330193223825288	0.1386647204757	2.38123455405625	0.0172547214113593	0.414107812481714	TEPSIN
47.4757753279238	-0.409572354248364	0.172120698802638	-2.37956478853249	0.0173330957360489	0.414107812481714	COMMD1
200.633985078183	0.335729114297048	0.141210612796735	2.37750624862956	0.01743014765562	0.414107812481714	SLC25A22
143.031866649011	0.399645930876225	0.168250116817494	2.37530848973932	0.0175342887883194	0.414271310379626	WDR83
682.364037983242	0.32548837155196	0.137214526241479	2.37211307335745	0.0176866770874807	0.416907458194149	CIRBP
611.729063874207	0.259638925917075	0.109505452128784	2.37101368808309	0.0177393741074528	0.416907458194149	KAT2A
133.290426317853	0.325466766640948	0.137271505900733	2.37097105116854	0.0177414205985286	0.416907458194149	COPS9
106.040284863908	0.381334868150695	0.160942763745434	2.36938188009409	0.0178178455105496	0.417205330747018	BRF2
1430.73031605412	-0.351235382053317	0.148207933858672	-2.36988245439173	0.0177937413026697	0.417205330747018	PCBP2
242.004416636278	0.289835362094699	0.122391199838243	2.36810622395857	0.0178794017185916	0.417899087669009	B4GALNT3
1713.87440673939	-0.229002418877827	0.0968353622556631	-2.36486355339095	0.0180367147761564	0.418880269651096	DSG2
228.486402679961	0.424585718583458	0.179664754001807	2.36321097558838	0.0181173523508311	0.418880269651096	PHF21B
836.764374019103	-0.296502121127405	0.12545745057026	-2.36336797678952	0.0181096779245904	0.418880269651096	CDC42
2217.65247653686	0.304752328274168	0.129095080957582	2.36068118175861	0.018241405279328	0.418880269651096	RNF40
534.156001347831	0.317480925795358	0.134215565746037	2.36545533322189	0.018007915398528	0.418880269651096	SCAF1
80.0832052344721	0.438229006068105	0.185598325561617	2.36116896390111	0.0182174283049284	0.418880269651096	TPGS1
281.388045100351	-0.285759777892117	0.12090513308675	-2.36350410107966	0.0181030262937593	0.418880269651096	FRA10AC1
580.154185305201	0.321768385884444	0.136238967935752	2.36179406494171	0.0181867417517313	0.418880269651096	TRIM11
95.7585184303774	-0.34265943133178	0.145120157828051	-2.36121181550662	0.0182153232496402	0.418880269651096	FZD6
347.831930805181	0.278586014914457	0.118002207232851	2.36085427084198	0.018232893909308	0.418880269651096	ING5
19.775705745871	0.53711440723203	0.227762544454247	2.35822096437777	0.0183627590624819	0.419640603537345	CCT6B
93.8026945606288	0.348149610371649	0.147642356180529	2.35806051446342	0.0183706979774543	0.419640603537345	C1orf74
112.123815739696	0.464573551801341	0.196941746027488	2.35893893078667	0.0183272715155436	0.419640603537345	NPEPPSP1
1479.01757718579	-0.239663098420612	0.101777070499356	-2.35478479823341	0.018533435503868	0.419695739290878	IGF1R
370.922402472763	-0.30868728030393	0.131041617504584	-2.35564308638919	0.0184906742538575	0.419695739290878	NBEAL1
294.885645307505	0.313571810032316	0.133024259724975	2.35725280998082	0.0184107081027737	0.419695739290878	MFSD12
192.087190946375	0.358200434156993	0.152100179292866	2.35502966414843	0.0185212270896982	0.419695739290878	ZNF444
33.7004666848694	0.455467030410949	0.193366787953857	2.35545635954628	0.0184999699194028	0.419695739290878	PKD1P4
212.895218696594	0.358816222119084	0.152556847671138	2.3520164948123	0.018671946916403	0.421374333084136	WHAMM
117.891386445579	0.35368896340807	0.150372737219018	2.35208170010846	0.0186686739986545	0.421374333084136	GPANK1
22.3890333073705	0.487337257571806	0.207285287839644	2.35104605180089	0.0187207167442811	0.421747782213244	AC100810.1
326.865766428808	-0.390889205403941	0.166443791006181	-2.34847574091499	0.0188504270952029	0.423213105058509	ORC3
48.2320449952722	0.500793240537461	0.213200971037532	2.34892570188764	0.0188276632851237	0.423213105058509	PLK3
104.268555732131	0.334047078031091	0.142311339393636	2.34729768867617	0.0189101395489495	0.423826740678426	GHDC
176.519648909124	-0.372233268210241	0.158851969693057	-2.34327134205192	0.0191154753426638	0.426239278978068	ZNF484
1329.35649088619	0.269119385377056	0.114791929528586	2.34441032990947	0.0190571924123018	0.426239278978068	IRAK1
374.237001769232	0.27385591947193	0.116850307462986	2.34364740168679	0.0190962148594662	0.426239278978068	DAXX
198.577391366748	0.275806507405458	0.117756433321977	2.3421778294807	0.0191715778196704	0.426763234832766	FAM76A
571.96632470688	-0.266426006274234	0.113823304929845	-2.34069821148177	0.0192477184689959	0.427005740746927	ATF6
275.613477836666	0.252507935069031	0.10785398245689	2.34120177407413	0.0192217756906628	0.427005740746927	NCKIPSD
251.767218764299	0.289291083408906	0.123656244102494	2.33947816795343	0.0193107001793998	0.427427601124681	CENPM
318.859732842514	0.278872180825994	0.119223760070449	2.33906547370431	0.019332045218566	0.427427601124681	SLC38A10
566.929789116554	0.277557483742168	0.118832438128373	2.33570469573575	0.0195066375977517	0.427675677582868	MTSS2
733.441209877877	-0.379605107462649	0.162522426796097	-2.3357090768704	0.0195064091041199	0.427675677582868	RHOB
55.9682910694069	0.411459721540602	0.176112907405226	2.33634051928888	0.0194735013094989	0.427675677582868	TUT1
2021.05339588461	-0.204487582578364	0.0875483986521599	-2.33570899898257	0.01950641316626	0.427675677582868	HELZ
221.316459412047	0.319089393022315	0.136572272076446	2.33641417961989	0.0194696656419254	0.427675677582868	TMEM147-AS1
558.765641242666	0.274272304208043	0.117458616803554	2.33505477649848	0.0195405593875439	0.427702979638063	CAPN15
27.3445238640092	0.511039789322098	0.219325924853838	2.3300473469457	0.0198036488296086	0.429349777090204	CDKL3
420.616843396509	-0.232288776443375	0.0996999830040754	-2.32987779379942	0.0198126109987381	0.429349777090204	RCOR1
63.4721923994721	0.425334215313869	0.182377830498199	2.3321596388771	0.0196922945769581	0.429349777090204	RIBC2
755.80265047583	-0.312577475083077	0.134091402012363	-2.33107768575839	0.0197492636874995	0.429349777090204	SLC39A6
259.154479017758	-0.352302263673776	0.151209759521043	-2.32989103871134	0.0198119107772456	0.429349777090204	ABCA5
111.748705444478	0.334938760661334	0.143682455095925	2.33110410340443	0.0197478709817108	0.429349777090204	TOR2A
100.843360465986	-0.387121343834931	0.166224892878201	-2.32890114790803	0.019864303116629	0.429758452055467	CHD1L
266.867076059867	-0.285824688401044	0.122848861036953	-2.3266368608421	0.019984600942419	0.430558020361868	EXPH5
610.463356354615	0.224347662030679	0.0964102136006213	2.32701135753145	0.0199646607698613	0.430558020361868	NACC1
77.9928259772733	-0.413858633510957	0.177900499585299	-2.32634891119304	0.0199999447154111	0.430558020361868	CTNND1
100.161432878519	0.328885946445734	0.141458972297667	2.32495642449367	0.0200742903723859	0.430603727785285	DHODH
3644.75589189104	-0.266174413332988	0.114451617130133	-2.32565008697382	0.0200372252428661	0.430603727785285	RPL32
31.0573317253184	0.497138916930102	0.213872707860314	2.32446169454588	0.0201007622948131	0.430603727785285	FAM86FP
188.063554170608	0.419583387971443	0.180621631484626	2.32299633506055	0.0201793493228179	0.431580887722816	RABL2B
333.328588562075	0.26347869995048	0.11345501699873	2.32231863270911	0.0202157849847926	0.431654828166314	NCDN
504.818837016117	-0.303569866432052	0.130764496636173	-2.32150066907439	0.0202598380280136	0.431890911968517	ITGAV
1418.04217620162	-0.216013265202724	0.0931035528455244	-2.32013987222517	0.0203333120092779	0.432719848565189	JPX
114.45623850343	0.467557876024724	0.201572038593913	2.31955721282686	0.0203648427470514	0.432719848565189	NRAV
255.656967800323	-0.279558542409632	0.120558498730914	-2.31886217357107	0.0204025107219816	0.432817605899541	CLDND1
336.77140915253	0.336030828923531	0.14496973279154	2.31793783745692	0.0204526996916945	0.433180236674092	TMEM161A
129.352435664089	0.365892551321832	0.15816473913414	2.31336360635677	0.0207026562698821	0.434955165195004	ACD
1477.97077767012	0.240752683494079	0.104026092090006	2.31434901241674	0.0206485853177164	0.434955165195004	MCM3
543.251190782555	-0.221146222147625	0.0955612967931046	-2.31418188711292	0.0206577470953051	0.434955165195004	HSD17B4
564.447245507211	-0.303386222043219	0.131027132299011	-2.31544579141726	0.0205885479684063	0.434955165195004	LYST
388.781223969147	0.254570104278878	0.110024932811265	2.31374923641683	0.0206814813907361	0.434955165195004	CERCAM
67.3002240028384	0.392575760852426	0.169807785422009	2.31188316764624	0.0207841225609577	0.435269408320601	ZNF821
84.030378190717	0.361424631477563	0.1563203466548	2.3120767015422	0.0207734568318383	0.435269408320601	CHMP6
156.493677741622	0.303963785201643	0.131608219560711	2.30961095147575	0.0209097027505022	0.436332286980544	MVD
460.402805901498	0.52378599126969	0.226739272555544	2.31008058448004	0.0208836931297364	0.436332286980544	RPL12P4
49.7116646335314	-0.449181384494148	0.194521821431654	-2.30915678862265	0.0209348824374499	0.436332286980544	PAUPAR
187.930130285816	0.292193296129756	0.126588924377925	2.30820585264969	0.0209876898106362	0.436737475248676	RAD51
770.256112274011	-0.262654290033695	0.113913914877306	-2.30572612938984	0.0211259401309085	0.437614976942206	MIER1
101.102446519723	0.394627035709421	0.171098197344762	2.3064359638708	0.0210862843927197	0.437614976942206	STK19
65.9604582776086	0.381811320223881	0.165598078977931	2.30565066080728	0.0211301600907231	0.437614976942206	CASTOR3
184.795229829347	0.317401059938593	0.137714429313068	2.30477707762229	0.02117906152124	0.43793481240365	LTO1
22.705056718445	0.518037060736114	0.225053338102224	2.3018412661838	0.0213441254401971	0.438722917721421	C22orf23
477.199686186062	-0.268104976233419	0.116480526390276	-2.30171501230269	0.0213512490326645	0.438722917721421	EIF2A
702.427816131856	-0.293906336111216	0.127683545061046	-2.3018340849692	0.0213445305686228	0.438722917721421	HOOK3
25.3761156001578	-0.480589859736718	0.208740711206209	-2.30232932023479	0.0213166075457188	0.438722917721421	AL137003.1
253.788498356246	0.273372508296532	0.118849238957568	2.30016204305803	0.0214390413543013	0.439148063046087	RANBP10
42.92196331528	0.485741024065908	0.211176709465481	2.3001638073412	0.0214389414379189	0.439148063046087	GIHCG
148.031590972551	0.380668567656338	0.165694468327802	2.29741265051311	0.0215952407919858	0.441371358839628	WDR24
79.3016940366631	0.396517904995547	0.172619315547089	2.2970656773771	0.0216150233796472	0.441371358839628	FBXL6
242.279930836322	0.350589117867196	0.1528748184181	2.29330848268526	0.0218302512129479	0.441847190205544	CDC34
368.457401925397	0.329146987878843	0.143575978731669	2.29249342951714	0.0218771862622404	0.441847190205544	ARMC6
345.404169245917	-0.372920848456558	0.162494488797635	-2.29497536326282	0.0217345362345235	0.441847190205544	LIFR
662.821453701448	-0.223399055048841	0.097471065852559	-2.29195252042046	0.0219083831036289	0.441847190205544	DTNA
173.353259461733	0.285541338399179	0.124535216893408	2.29285615364189	0.0218562878668777	0.441847190205544	TRIM8
319.87864059888	0.250677541032872	0.109333487414469	2.29277915633101	0.021860722623539	0.441847190205544	ARAP1
706.385211106667	0.293591012647856	0.127893505139084	2.2955896965102	0.0216993524504209	0.441847190205544	ZNF512B
56.0582961352149	-0.422958006735379	0.184413504422217	-2.29353055276804	0.0218174784484006	0.441847190205544	AC092747.4
809.404372255583	-0.247656095516026	0.108142087383647	-2.29009908637547	0.0220155733305294	0.443325906651229	DGKH
149.821429017246	0.345647913983392	0.15100002252992	2.28905869146412	0.0220759425121645	0.443858696684671	TSC22D4
99.646218157598	-0.365390750295737	0.159901810127673	-2.2850945214691	0.0223072859834441	0.444069242999775	TFPI
850.020603280743	0.203149262080124	0.0889214924707038	2.28459123250831	0.0223368075092479	0.444069242999775	TSC2
887.050999300346	-0.243044361451764	0.106356885672402	-2.28517749382379	0.0223024223156757	0.444069242999775	BBX
203.47472340319	0.3102198184884	0.135809171731224	2.28423319672656	0.0223578295619873	0.444069242999775	ARHGAP39
106.287102877206	0.348950589790082	0.152758355400761	2.28433062711766	0.0223521072386082	0.444069242999775	ZNF668
213.966494349948	0.288326399105759	0.126015956307743	2.28801500662058	0.0221366472187681	0.444069242999775	KCTD5
232.51100917513	-0.243366466470657	0.106413358734968	-2.28699168378647	0.0221963085055185	0.444069242999775	ZBTB38
129.34921052289	-0.431191389315137	0.188625893416276	-2.28596075281959	0.0222565547121844	0.444069242999775	AC234772.1
320.981868383279	-0.247742975661702	0.108605380570157	-2.28112985158839	0.022540764169348	0.446080223975242	VPS54
42.6214441542361	0.41316079370295	0.181246615343082	2.2795503955805	0.0226343678131501	0.446080223975242	TMEM150A
137.3204102816	0.30555508291106	0.133970585859283	2.28076245954468	0.0225625069223257	0.446080223975242	TPRN
443.630993906241	-0.30656313023142	0.134502663499538	-2.27923464305578	0.022653120786029	0.446080223975242	CADM1
1516.96057351012	-0.180939456727512	0.0793367740540565	-2.28065054175543	0.0225691339882156	0.446080223975242	SP1
340.384912802863	0.396538976771841	0.174079897332926	2.27791366405429	0.0227317220101984	0.446080223975242	ZNF316
572.000241861643	-0.277354804762432	0.121745104592088	-2.27815981342101	0.0227170576290859	0.446080223975242	HSBP1
47.3332994141762	-0.408638976353798	0.179359623524284	-2.27832200092944	0.0227073997799977	0.446080223975242	AL445524.1
338.333397526402	0.222660262894219	0.0977820325792227	2.27710814575081	0.022779768386868	0.446353874873824	ERBB2
127.138173931986	-0.34058715418501	0.150073666037669	-2.26946647721341	0.0232399735703925	0.44732179907234	TRAF5
624.823831767768	0.258606021436609	0.113959515200609	2.26927976116229	0.0232513184952636	0.44732179907234	XBP1
258.373340075774	-0.269828771929676	0.11925829385844	-2.26255770730683	0.0236629677224304	0.44732179907234	DAAM1
163.126398645862	0.359544542473055	0.158074002833447	2.27453304166584	0.022933956804914	0.44732179907234	R3HCC1
68.1678646666824	-0.40259606510099	0.177658010092866	-2.26612954231866	0.0234434529419368	0.44732179907234	CAV2
686.834866419228	-0.335502492082631	0.148218337074798	-2.26356939838908	0.0236006117753642	0.44732179907234	CD46
490.446354719887	-0.253697241563858	0.11202467558179	-2.26465499896611	0.0235338590273006	0.44732179907234	HSDL2
179.307531283664	0.35732373354818	0.157904428915903	2.2629114078775	0.0236411510266226	0.44732179907234	C9orf40
1642.04561538507	-0.20514733654291	0.0902597059978382	-2.27285624603989	0.0230348442363107	0.44732179907234	NCOR1
501.756253229254	0.233030652100045	0.102500205765869	2.2734652126683	0.022998160176253	0.44732179907234	AFG3L2
641.86979068777	0.286496788816005	0.126626946961359	2.26252622914008	0.0236649101815446	0.44732179907234	SH3GL1
415.411379019204	-0.27910842804066	0.123150161699455	-2.26640732085937	0.0234264557773912	0.44732179907234	PLK4
1881.29359815175	0.196850596356085	0.0869129773329038	2.26491603897179	0.0235178323348614	0.44732179907234	MCM7
81.8299607121287	-0.404219070623825	0.177689575333897	-2.27486091890454	0.0229142744064754	0.44732179907234	KCTD6
234.936421972027	0.299465819054388	0.131916918001189	2.27010927477619	0.0232009537372062	0.44732179907234	BANP
116.201776388924	-0.325396367824704	0.143238220086167	-2.27171468361557	0.0231037487307526	0.44732179907234	BCLAF3
287.475288515603	0.256397844459505	0.113066476858762	2.26767342171444	0.0233491189576225	0.44732179907234	PTDSS2
226.766986549903	-0.266428135541355	0.117612267798758	-2.26530905770162	0.0234937206031521	0.44732179907234	LDLRAD3
27.9057042904765	0.495306967526355	0.218632731633062	2.26547490774457	0.0234835521280427	0.44732179907234	CDNF
868.582079956819	-0.243343924808862	0.107478257395225	-2.26412235094232	0.0235665906445264	0.44732179907234	YTHDF3
104.789479704546	0.344673484389481	0.151778865499635	2.27089248068143	0.0231534875662575	0.44732179907234	ZBTB48
23.2079561278901	-0.484225389522034	0.214048359198004	-2.26222425313761	0.0236835515896655	0.44732179907234	TMEM150C
38.958450974095	-0.418844124345509	0.185037068048198	-2.26356874740584	0.0236006518530638	0.44732179907234	AC002558.3
148.798988854136	0.507782755454613	0.224337100175594	2.26348096261011	0.0236060568537628	0.44732179907234	H4C14
34.5848300331119	0.467525969889498	0.206590886287234	2.26305224926269	0.0236324686126113	0.44732179907234	AC093512.2
388.45093516266	0.321320009844477	0.142195280967697	2.25970937753886	0.0238392939146276	0.447983429151844	JMJD6
209.631690317149	-0.385763970995456	0.170642289901146	-2.26065866332977	0.0237804020593066	0.447983429151844	ARRDC4
307.786711606948	-0.244804482860888	0.108346995712803	-2.25944873921374	0.0238554855312732	0.447983429151844	HEG1
218.836460459843	0.271658914721387	0.120175085039019	2.26052608686054	0.023788619257614	0.447983429151844	SAPCD2
800.499687523256	-0.277695700787233	0.122934294502432	-2.2588953059127	0.0238898980641848	0.447986928025953	KMT2E
102.890829170002	0.402516507451309	0.178259517904827	2.25803655357249	0.0239433805998324	0.448347508828621	PPP1R35
45.3909592241204	0.416205044842059	0.184462705931689	2.25630998276795	0.0240512246389449	0.448446237360309	F12
75.8647587127393	-0.383190111831811	0.169877118531143	-2.25568996663645	0.0240900543718902	0.448446237360309	SPICE1
256.435663458284	0.25088001911659	0.111228923724717	2.25552860456961	0.0241001688991159	0.448446237360309	TPCN1
88.5513822682963	-0.401388774580667	0.177888563419161	-2.25640573438591	0.0240452328454534	0.448446237360309	GET4
47.7357769668151	-0.404516034695652	0.179369322043654	-2.25521304360621	0.0241199595921505	0.448446237360309	AC022893.1
143.504583609038	0.329902841512898	0.146437979973394	2.25285026174792	0.024268591853146	0.450009881364415	STK16
38.2534913985511	0.506224783334912	0.224710831426598	2.25278318860331	0.0242728226941154	0.450009881364415	RN7SL832P
247.118699139463	0.353525231247009	0.15730055993871	2.2474505582482	0.02461124697762	0.451509369521605	CBY1
204.060104930879	0.322367695276751	0.143593144072853	2.24500756883766	0.0247676466740402	0.451509369521605	CDR2L
161.818156625028	0.337692698275668	0.150366222463177	2.24580156862266	0.0247167208010131	0.451509369521605	SULT4A1
279.049508374857	0.271531360079707	0.120845800557474	2.24692425245316	0.024644868468765	0.451509369521605	LAMTOR1
343.479629906314	0.292369618020512	0.130210317400152	2.24536445235769	0.0247447455037919	0.451509369521605	CCDC8
87.7403147228893	0.342125061888787	0.152202985292028	2.24782096903264	0.0245876082108159	0.451509369521605	FHL3
285.282156058858	0.249753482281074	0.111232102323053	2.24533634683728	0.0247465483658813	0.451509369521605	MCRS1
65.7383665568415	0.389901864359669	0.173537322023331	2.24678968082296	0.0246534715649505	0.451509369521605	SRRM2-AS1
66.3305653484918	0.400835111741932	0.178192590124057	2.24944882086775	0.024483955480328	0.451509369521605	SETP14
273.307118948318	0.31004494976672	0.138043692601433	2.24599142433765	0.0247045572056294	0.451509369521605	AC024293.1
35.0428711351031	-0.428647318796587	0.190697200456442	-2.24779030720221	0.024589564231462	0.451509369521605	AC091152.2
29.6851026856275	-0.459284472496434	0.204099905530716	-2.250292430573	0.0244303881269009	0.451509369521605	AC105339.6
88.6610716073406	0.35597830564947	0.158607077294353	2.24440366547341	0.0248064408932877	0.4515876284454	TERT
130.106973227153	0.356950463670638	0.159118951572004	2.2432932101687	0.0248779129346501	0.452259725557826	RPP38
301.891472157961	0.263681021245082	0.117671393383933	2.2408251798698	0.0250374012424214	0.452369997033291	KEAP1
378.426178636359	-0.233440110624124	0.104110935203563	-2.24222470163859	0.0249468534495524	0.452369997033291	TMEM131L
160.186393679367	-0.318619406017264	0.142349924148194	-2.23828293498467	0.0252026102398367	0.452369997033291	ACVR2A
398.689999155956	0.271929002308169	0.121378452186704	2.24034000606539	0.0250688579014695	0.452369997033291	FXR2
314.589366838015	0.243058284882061	0.108544134371301	2.23925766500309	0.0251391557402838	0.452369997033291	CHMP1A
1213.63373928176	-0.195507591855945	0.0873299345774137	-2.23872367249557	0.0251739012690685	0.452369997033291	PNISR
1055.05939080329	-0.273658842682739	0.122066866928001	-2.24187651874568	0.0249693540297275	0.452369997033291	RC3H1
60.9067743954041	0.426366652879885	0.190432610105316	2.23893718961311	0.0251600032709324	0.452369997033291	UNCX
31.6728692172626	-0.458205856100239	0.204505347452527	-2.24055684512898	0.0250547947287411	0.452369997033291	RBM11
625.405421269819	-0.278932268061277	0.124641902530184	-2.23786914672398	0.0252295895663765	0.452369997033291	AC008038.1
78.755996793993	0.350193770082984	0.156657638619575	2.23540820076696	0.0253905622154972	0.452929626804212	MIIP
470.962601229654	0.261643810495175	0.117052112685755	2.2352762755987	0.0253992165997625	0.452929626804212	DHX34
106.96774614735	-0.314548099771097	0.140665190354874	-2.23614740062943	0.0253421173728563	0.452929626804212	SLC41A2
990.361241359307	-0.296902285416587	0.132750143333921	-2.23654964100308	0.0253157894212019	0.452929626804212	CCDC14
75.4934408529641	0.342783415651534	0.153689106171563	2.23036898444114	0.0257229568726058	0.454549511443894	CUL7
333.109038469961	0.282515529322471	0.126735756093651	2.2291698730523	0.0258026042480566	0.454549511443894	FLYWCH1
174.827425011783	-0.339078683520903	0.151871017956012	-2.23267538523455	0.0255703588151611	0.454549511443894	FLT1
187.693987665397	0.319102414768394	0.143054257988233	2.23063905441138	0.0257050476529721	0.454549511443894	PLOD3
509.341915151697	0.323916242281652	0.145115812522201	2.2321223073612	0.0256068804640516	0.454549511443894	CCDC86
299.531693168381	0.281766886976526	0.126323328183952	2.230521401132	0.0257128482990615	0.454549511443894	PGAP6
273.228039596024	-0.354731046526134	0.159075939333553	-2.22994783505461	0.0257509061967534	0.454549511443894	USPL1
1457.41428556038	-0.331103327653669	0.148513933120545	-2.22944285897351	0.0257844532518594	0.454549511443894	TMBIM6
122.097733426526	0.323973974454552	0.145183506049782	2.23147920359124	0.0256494035660715	0.454549511443894	CCT6P1
74.2318543242762	0.402723215851641	0.180864603096751	2.22665579088579	0.0259702871940249	0.455663658287657	SPR
163.851500463791	0.292821428242131	0.131499819367511	2.22678198077037	0.025961848243591	0.455663658287657	BET1L
74.719297762047	-0.394683275412261	0.177199224347486	-2.22734200370026	0.025924425304181	0.455663658287657	GPR89B
31.7499015605523	-0.426431335192982	0.191587401063924	-2.22577963281991	0.0260289457026261	0.456081486347621	HPSE
2170.06411546782	-0.272611597983438	0.122787920299697	-2.22018254986367	0.0264063783618058	0.456220217516987	ZNF207
332.713047250303	-0.254540960223673	0.114685743824295	-2.21946470185209	0.0264551260673384	0.456220217516987	HIVEP1
320.779576305142	0.310348757699041	0.139764131056298	2.22051792082498	0.0263836305638321	0.456220217516987	ERF
273.822017026744	0.317426614653962	0.142965021210942	2.22030963913617	0.0263977560601494	0.456220217516987	SMG9
388.031824140702	-0.208529866757891	0.0938794513701425	-2.22125144229605	0.0263339357180891	0.456220217516987	EXOC2
229.709342074839	0.269104896858403	0.121156555901953	2.22113359739426	0.0263419140544433	0.456220217516987	DGUOK
53.0144428367596	0.405027481731033	0.182136105739977	2.22376271901444	0.0261644129273664	0.456220217516987	C1orf56
336.5973976841	0.275510833579753	0.124097740877836	2.22011159615686	0.0264111932353544	0.456220217516987	VPS51
136.355548185231	0.395018193798581	0.177546238329884	2.22487503826823	0.0260896281654702	0.456220217516987	COMTD1
481.913778672406	0.319636137111864	0.143832834122963	2.22227517841028	0.026264714544879	0.456220217516987	MLST8
195.158339215279	-0.356652898119219	0.160691052769623	-2.21949443962222	0.0264531050887886	0.456220217516987	LINC00472
67.3192733862211	0.426271538903511	0.19183100175862	2.22212017346334	0.0262751852820248	0.456220217516987	H2AC14
369.234431085948	-0.286339487957553	0.129079793336926	-2.2183138084994	0.0265334433144783	0.456325594283459	PTPN4
441.038718077425	-0.325819832812316	0.146851804554662	-2.2186981889694	0.0265072643263904	0.456325594283459	USP53
35.9937244553923	0.464182120520421	0.209294797877247	2.21783878638335	0.0265658264836118	0.456325594283459	LENG9
32.7645595655535	0.450274424073614	0.203082617174079	2.21719825329829	0.0266095469047753	0.456477535303543	FAM27E3
190.819990243975	0.306318539077589	0.138199910973143	2.21648868599572	0.0266580518907499	0.456711048688516	DUSP12
539.518966058747	-0.366666041868722	0.166483698324696	-2.20241408353151	0.0276360719531972	0.45796535096302	FHL1
433.635840762619	-0.264101869744026	0.119553117814173	-2.20907555212849	0.0271693862854336	0.45796535096302	VEZT
150.78954211475	0.340914182935116	0.15476663769643	2.20276274014435	0.0276114755964724	0.45796535096302	METTL1
23.2961885207732	0.464350476211865	0.210362356196174	2.20738389038975	0.0272872508798709	0.45796535096302	CLEC11A
430.095007738879	0.331962282407715	0.150589282616111	2.20442170014163	0.0274947009556555	0.45796535096302	RAB5C
379.387124376785	-0.237717160791263	0.107982370625015	-2.20144417477896	0.0277045946376832	0.45796535096302	WDR48
621.15246707165	-0.200033087384289	0.0905049674624801	-2.2101890425762	0.0270920451233886	0.45796535096302	SOS1
415.172699763316	0.333755979774334	0.151092814589963	2.20894673701118	0.0271783458507218	0.45796535096302	WDR77
466.752241286571	0.257808986180431	0.116406395037205	2.21473215537714	0.0267784543893193	0.45796535096302	RIOK1
378.731006465658	0.212371818122633	0.0961910818945255	2.20781192954562	0.0272573861229182	0.45796535096302	PRMT7
271.637585149557	0.246616609106991	0.111752857096316	2.20680361571821	0.0273277823554618	0.45796535096302	ULK3
36.818451627801	0.439350316655481	0.198780974780327	2.2102231722176	0.0270896775409063	0.45796535096302	NFKBIE
221.383055595697	-0.307854955572087	0.13961336236014	-2.20505365939084	0.0274503293609295	0.45796535096302	PTPRD
155.111547956328	0.303247382060245	0.137086931563378	2.21208089350258	0.026961076044169	0.45796535096302	TLCD1
51.7844647637786	0.402880526897843	0.182527795488724	2.20722836113326	0.0272981093164574	0.45796535096302	RCOR2
38.8066721686963	0.481208436795392	0.218127538773636	2.20608750046353	0.0273778737312757	0.45796535096302	TNXB
88.6945652501225	0.355359596323634	0.160548060017524	2.21341569798381	0.0268689993805232	0.45796535096302	KRT8
511.973596333899	-0.212389169662758	0.0961535080934034	-2.20885513044874	0.0271847189754831	0.45796535096302	NR1D2
804.840332042267	-0.350787177907143	0.158940973011639	-2.2070280007752	0.0273121031781898	0.45796535096302	ZNF518A
245.284317995188	0.342727163308231	0.155047937396282	2.21045935253086	0.0270732985419816	0.45796535096302	C19orf54
484.445567600855	-0.286512972971416	0.129534371537596	-2.21186832166981	0.0269757646604362	0.45796535096302	MYO6
63.3755521954458	0.352792063447659	0.160173417317197	2.20256313036646	0.0276255549720373	0.45796535096302	ZBTB12
948.627025530469	0.316777158406237	0.143379912130155	2.20935522766033	0.0271499425981355	0.45796535096302	PPP1R10
65.8027552731836	0.412490724652955	0.187056214981773	2.2051698452957	0.0274421783556589	0.45796535096302	RPL15P3
22.8630270800462	0.481298979113808	0.21849285906598	2.20281331468351	0.0276079093295382	0.45796535096302	PPP3CB-AS1
533.439342857001	0.289429669462183	0.13147799837551	2.201354394182	0.0277109449127292	0.45796535096302	DUXAP10
20.5347988653628	-0.47541036931679	0.215296047385685	-2.20817044757506	0.0272323936405633	0.45796535096302	AC138207.4
265.560249060046	0.273356813335656	0.124138407168499	2.20203255036627	0.0276630092731127	0.45796535096302	RCC1L
401.285782001924	-0.274651212482921	0.12490493659183	-2.19888196557385	0.0278863162777929	0.457972388657504	PLEKHA1
144.199993392745	0.349925224857724	0.159009980642784	2.20064944001113	0.027760850691459	0.457972388657504	CCDC51
73.2491554415943	0.365062624536321	0.165946666329144	2.19987922994635	0.0278154647023444	0.457972388657504	PLD6
98.3271684116546	0.416252901714817	0.18927830039925	2.1991580695558	0.0278666846548476	0.457972388657504	AC016739.1
187.128088274536	-0.311182524555221	0.14148352624903	-2.19942584698869	0.027847656451578	0.457972388657504	AL157392.3
160.550739166323	0.309586366711051	0.140834678306265	2.19822539756728	0.0279330476559792	0.458164988432471	POLA2
666.316167783784	0.255198550887037	0.116187737954851	2.19643273360054	0.02806098487802	0.459687398083108	DCUN1D5
31.7872829647277	0.446990360944019	0.203577615975327	2.19567538799645	0.0281151860056579	0.45999958703507	CCDC163
200.144139761328	-0.262252070484657	0.119497352258511	-2.19462662166206	0.0281903922818988	0.460079856082012	CEMIP2
116.703726874921	0.301871566832106	0.137535343000916	2.19486540874149	0.0281732538076094	0.460079856082012	ZNF358
149.698587696336	0.339115698973505	0.15463193685424	2.19305083977034	0.0283037163667005	0.461354101523964	ACAP3
240.168532600929	0.268220601984191	0.122342702833708	2.19237106726967	0.0283527240085556	0.461578115109433	CDK10
406.01791549976	-0.243681009470254	0.111722749577706	-2.18112255911467	0.0291743526866201	0.461670655467635	NFYA
138.450549154745	0.350190602632107	0.160544600780931	2.18126676903918	0.029163690818849	0.461670655467635	RFXANK
205.599246374001	0.267218510427687	0.122503669016753	2.18131026256155	0.0291604758718596	0.461670655467635	KIF26A
393.720894991536	-0.263097644699259	0.120790331985528	-2.17813495810891	0.0293959906565705	0.461670655467635	DOP1A
380.188882697831	0.335363657942361	0.15309253234175	2.19059449087774	0.0284811501774205	0.461670655467635	ATP5F1D
145.943180291938	0.313288873717333	0.143690497126239	2.18030336022914	0.0292349821603472	0.461670655467635	ALKBH1
108.813659179488	0.329224584277029	0.150780322924686	2.18347180779998	0.0290010828962407	0.461670655467635	CCDC113
24.7462726992842	0.495813936014073	0.227785818616771	2.17666727026688	0.029505402016382	0.461670655467635	GRIK5
504.726400255991	-0.265922789931823	0.121484465325054	-2.18894481051794	0.0286008515815534	0.461670655467635	FBXL20
387.785680765085	0.245187015728412	0.112585039749916	2.17779392602289	0.0294213823141119	0.461670655467635	BYSL
129.845496324628	-0.31918021252539	0.146605086937193	-2.17714282084993	0.0294699129681321	0.461670655467635	BICRAL
249.61979781184	-0.322834229733197	0.147672410294374	-2.186151286416	0.0288045388546759	0.461670655467635	EPHA4
242.880975221773	-0.348790466485263	0.160129526161319	-2.17817709729486	0.029392854478456	0.461670655467635	KIF18A
334.583596971706	-0.253200371081772	0.11574797965529	-2.18751438976154	0.0287049939087283	0.461670655467635	HOXD10
352.312157645054	0.222397210119376	0.101993529514723	2.18050312777217	0.0292201872399407	0.461670655467635	VPS25
334.142956288477	-0.242484635036749	0.111338354130042	-2.17790748688031	0.0294129250081256	0.461670655467635	WDR44
164.31071421678	-0.313485973639614	0.143449851168952	-2.18533495214574	0.0288642964425533	0.461670655467635	KYAT3
434.607170399346	0.296446169817694	0.135385924900536	2.18963802947378	0.0285504986840201	0.461670655467635	P3H4
181.589844590826	0.301352749698004	0.137569622588295	2.19054718642256	0.0284845765866089	0.461670655467635	MIGA2
790.236908869441	-0.261279893132552	0.120019244590379	-2.17698331650303	0.0294818122496774	0.461670655467635	UTRN
254.081222684273	-0.337297045716854	0.154017382097923	-2.18999337037428	0.0285247176300658	0.461670655467635	MED21
139.421020887864	0.3786752389784	0.173022903840124	2.18858446236865	0.0286270561560984	0.461670655467635	FAM207A
383.040293001117	-0.305461461225667	0.139969682347519	-2.18234017611944	0.0290844359626985	0.461670655467635	RPL26
280.514197309515	-0.288862619108968	0.132498950153619	-2.18011251239395	0.0292491225012093	0.461670655467635	TMEM184C
260.976232366497	0.276277902669066	0.12661860787905	2.1819692010275	0.0291118058676199	0.461670655467635	SH2B1
380.842181991322	0.290906237926543	0.133278087398637	2.18270117469827	0.029057823371954	0.461670655467635	DDX51
117.076906689812	0.346131874955891	0.158061468898898	2.18985611969283	0.0285346732031292	0.461670655467635	ZNF696
190.768913966384	-0.331197967286309	0.15196215680653	-2.17947661606285	0.029296279955223	0.461670655467635	ELOVL2
257.695904226228	0.28324469338601	0.129813815914995	2.18193026211852	0.0291146799984644	0.461670655467635	TBKBP1
30.6729596279922	0.441068025297869	0.201568099934668	2.18818367311508	0.0286562258997487	0.461670655467635	LINC01521
390.55064549691	-0.330126611087969	0.150938773816036	-2.1871557767544	0.0287311540026518	0.461670655467635	CEBPZOS
52.5304189409957	0.415284258906902	0.189988211714621	2.18584224336347	0.0288271489913267	0.461670655467635	RPL21P16
51.0172269270943	-0.388239879445323	0.17838298921755	-2.17644003583682	0.0295223728800069	0.461670655467635	AC010186.3
168.463254242633	-0.306416978204028	0.140869203130318	-2.1751878437231	0.029616042763779	0.462582796819932	NSMAF
208.55850778777	0.263627451250093	0.121427782262342	2.17106370830797	0.0299263569060995	0.463158206151584	MTG2
400.585994176362	0.277446188292499	0.127735309216769	2.17203990027274	0.02985265346949	0.463158206151584	C20orf27
566.860633699297	0.186849388744443	0.086022759542643	2.17209247573392	0.0298486884039734	0.463158206151584	POLD2
439.849066886676	-0.221067604778228	0.101759613394925	-2.17244933822884	0.02982178699241	0.463158206151584	SENP5
94.6663273053815	0.319878463124006	0.14719581667069	2.17314914485406	0.0297690938933962	0.463158206151584	TMEM175
234.700467055902	0.256885463172158	0.118329324970901	2.1709366062498	0.0299359647340698	0.463158206151584	RITA1
531.407433618571	0.293583048845232	0.135220836117704	2.17113765359121	0.0299207684952135	0.463158206151584	PTGES2
105.722796786586	-0.323956269201508	0.149118723149328	-2.17247212395386	0.0298200700413509	0.463158206151584	ZNF611
91.1712757285921	0.341311173531582	0.157324715138639	2.16946951552277	0.030047056317695	0.464328122954321	PEX16
1424.2322263632	-0.193144445054235	0.0892452266511462	-2.16419916562287	0.0304490673083717	0.465815693083876	FAT1
1564.83365497661	-0.192187165072009	0.0887398761849301	-2.16573623194492	0.030331348672563	0.465815693083876	TNRC6B
475.732828306846	-0.240765808339834	0.111233048764788	-2.1645168501041	0.0304247048206078	0.465815693083876	TAX1BP1
255.453834883478	-0.259964817066997	0.120181121432916	-2.16310859781839	0.0305328279754737	0.465815693083876	SNX25
93.1041286632296	0.347400217416712	0.160264886399536	2.16766270654354	0.0301843589158097	0.465815693083876	NXT1
432.540265176285	-0.251151804159975	0.116010726881854	-2.16490156479883	0.0303952243597354	0.465815693083876	SBF2
216.289295882792	-0.326211552801268	0.150628507198412	-2.16566942651548	0.0303364569315139	0.465815693083876	CCNG2
368.200236808168	0.233237205411164	0.107638722683144	2.16685222192522	0.0302461240265175	0.465815693083876	NKIRAS2
75.5826192789654	0.345625308063265	0.159783648867282	2.16308308461741	0.0305347898743957	0.465815693083876	ARRDC1
417.376128958585	0.263514056974024	0.121816007368189	2.16321370784672	0.0305247464289728	0.465815693083876	PIM3
24.4032653226076	0.486314765333836	0.224611197882093	2.16514033992696	0.0303769395066556	0.465815693083876	TMEM202-AS1
1579.98654657751	-0.264200143360689	0.12228466345518	-2.16053375701953	0.0307313732676066	0.466209375400585	AP2B1
573.382414082909	-0.214666619730831	0.0993338440751618	-2.1610622414693	0.03069053179401	0.466209375400585	FYN
434.202296831708	-0.272763802388021	0.126324816405226	-2.15922579703616	0.0308326536284072	0.466209375400585	PPM1A
275.971948660477	-0.271282306533839	0.12572846178693	-2.15768412878205	0.030952398748805	0.466209375400585	RAP1A
234.394574604323	0.284066642621176	0.13164657722267	2.15779740433889	0.0309435867926984	0.466209375400585	STARD3
396.01723145572	-0.278568089977388	0.129080306596767	-2.1580990727548	0.0309201298429694	0.466209375400585	BACH1
78.9479825233754	0.350374120424654	0.162140565900581	2.16092819510382	0.030700886532443	0.466209375400585	ZNF219
164.404797457599	0.254592273569309	0.117926157011295	2.15891266214097	0.0308569433374868	0.466209375400585	ASPSCR1
553.606401304972	-0.219966082244252	0.101826148063335	-2.16021215009956	0.0307562500035758	0.466209375400585	PAK2
68.5664359405115	0.402630283136979	0.186334211907538	2.16079634016308	0.0307110749155962	0.466209375400585	AP4M1
471.937902124031	0.216969779694584	0.10048249130681	2.15927946125555	0.0308284925712624	0.466209375400585	BAHCC1
151.186871893134	-0.297397683273133	0.137882414709511	-2.15689349435667	0.0310139639581446	0.466599740515121	ARMC10
59.2884848415177	0.410825142580441	0.190925106021316	2.15176071466774	0.0314162054558465	0.467811960422725	AP3B2
62.9297566057337	0.414566745543969	0.192470018792913	2.15392895030586	0.031245744210854	0.467811960422725	FBXL15
90.9204357646357	0.339622136639156	0.157673841764955	2.15395358442165	0.0312438121070586	0.467811960422725	NDUFAF1
106.203037839788	0.331415717427139	0.153983457725564	2.15228130555298	0.0313752052962782	0.467811960422725	MON1A
41.7510789477069	-0.449828558889236	0.209030649404059	-2.15197417303006	0.0313993885665666	0.467811960422725	FO393411.1
285.944440746764	-0.219679763024769	0.102068145876114	-2.15228523198028	0.031374896237271	0.467811960422725	PRKRA
154.415014585508	-0.312555869265327	0.145013013685479	-2.15536427608652	0.0311333395870767	0.467811960422725	ZNF138
661.201952745031	0.232302809532457	0.107801535524334	2.15491187952531	0.0311687305942852	0.467811960422725	REPIN1
29.7081728617101	0.457269309926947	0.212477476061037	2.15208368625196	0.0313907637846115	0.467811960422725	AC092944.1
23.0951537000881	0.486923160956934	0.226907208616197	2.14591314188057	0.0318799091115723	0.468890913528962	ANKRD24
492.957113532559	0.242707310992873	0.11297656796981	2.14829778735827	0.0316901065636708	0.468890913528962	ARFGAP1
302.033132725653	0.246237621735465	0.114638358150702	2.14795139870866	0.0317176165875035	0.468890913528962	RPAP1
1312.30297742153	-0.268364677176342	0.124922654791907	-2.14824667009661	0.0316941649851714	0.468890913528962	USP34
87.8058151892348	-0.357023470205402	0.166578105435656	-2.14327969015897	0.0320906466572626	0.468890913528962	PLEKHG1
254.959927264965	0.285264252688917	0.133063748140008	2.14381645396585	0.0320475964226161	0.468890913528962	RARA
942.697286278674	-0.194457934146218	0.0907328440079875	-2.14319231665546	0.0320976589901406	0.468890913528962	TPGS2
1019.09430764182	0.21830716314627	0.101699357715851	2.14659333204662	0.0318256712263656	0.468890913528962	C1orf43
529.280624073124	-0.225168587277627	0.104818461994554	-2.14817679054788	0.0316997137472632	0.468890913528962	GXYLT1
240.398106402669	0.27176508639004	0.126694475422357	2.14504291117719	0.0319494162273547	0.468890913528962	SMPD4BP
141.69797869402	0.287079542076183	0.133529433678173	2.14993454378074	0.0315603927389061	0.468890913528962	TEDC2
590.14994843581	0.207478574632956	0.0967787744281467	2.14384379073739	0.0320454052483617	0.468890913528962	BAP1
130.686951349531	0.306845613072156	0.142756814740255	2.14942882853234	0.0316004222424457	0.468890913528962	ABCA3
614.294687149702	-0.196421302465003	0.0915816291109877	-2.14476750819709	0.0319714402740199	0.468890913528962	PDXDC1
639.008146839567	0.195711121627371	0.0912643844024154	2.14444137117514	0.0319975383649639	0.468890913528962	PCNX3
39.4850674690679	0.419920342957717	0.195592305654128	2.14691647277923	0.031799931944801	0.468890913528962	AC022211.2
59.2001793922885	-0.403800853602263	0.188045974246828	-2.14735175916203	0.0317652880890884	0.468890913528962	AC015799.1
166.334412890041	-0.311588242731465	0.145620638509366	-2.13972583777281	0.0323769296949573	0.470345874336621	NEDD4
627.998649323345	0.21252173704311	0.0993121760599383	2.13993636505202	0.0323599097596896	0.470345874336621	PSMA5
629.33526800995	0.335896142376373	0.156926020839135	2.14047447695561	0.032316441300183	0.470345874336621	RRP1
194.885098860429	0.318344785317914	0.148768876282337	2.1398614634539	0.0323659642499805	0.470345874336621	R3HDM4
43.9369050336286	0.430776489027358	0.201284889188447	2.14013327460491	0.0323439976785779	0.470345874336621	COL5A2
245.844033865044	0.254986712930121	0.119200496007814	2.13914137499399	0.0324242203977897	0.470510666060609	GZF1
151.172329849904	-0.311089798361276	0.145475407705788	-2.1384356522336	0.03248140147572	0.470818453948725	CYB5A
346.268271143272	-0.317276229183959	0.148400044424813	-2.13797934100153	0.0325184199884745	0.470833627465866	SLC35A3
178.262661957732	-0.275549788763611	0.128979586529061	-2.13638294383526	0.0326482131355079	0.471669383808678	GUCY1B1
324.664035565752	-0.25853405241827	0.121001454996651	-2.1366193689607	0.0326289629321742	0.471669383808678	GPSM2
297.019748430796	-0.31228279177876	0.146272733497649	-2.13493509221785	0.0327663123806245	0.471932878730161	ORC4
998.34876014949	-0.169661438423738	0.0794797960535215	-2.13464863837205	0.0327897213190158	0.471932878730161	ZMYM4
234.075650476493	-0.270761324967581	0.126868939435846	-2.13418135417218	0.0328279384025716	0.471932878730161	EGFR
249.550229162437	-0.249481553278593	0.116910481708174	-2.13395368519083	0.0328465722429641	0.471932878730161	STOM
201.44693208582	-0.270261872206358	0.126665333616945	-2.13366881441825	0.0328699005865072	0.471932878730161	SEC24D
684.052930563125	-0.213758301511787	0.100190834420692	-2.13351154072872	0.0328827859578201	0.471932878730161	APPL1
558.534786313333	-0.251425549767374	0.117941241289244	-2.1317865321662	0.0330243993032476	0.472642203359375	CDS2
137.387123877867	0.272423321015393	0.127765452324666	2.13221427278429	0.0329892356561622	0.472642203359375	ZNF581
50.9131789174047	-0.405484356025043	0.190226212605557	-2.13159033379818	0.0330405390842561	0.472642203359375	AC009245.1
409.763548032439	-0.267369660488634	0.125504634446018	-2.13035687222877	0.0331421615269314	0.473061889014183	EPHA7
518.604377683674	-0.217399567021917	0.102046920810278	-2.13038830859088	0.0331395682294816	0.473061889014183	KAT6B
833.794283867423	0.231930510645997	0.10893263239322	2.12911875487213	0.0332444364529087	0.47355214335331	MRPS30
43.3740984956328	0.41469933551417	0.19478000802024	2.12906519374965	0.033248866967812	0.47355214335331	LINC00863
106.527590033697	0.302843526571039	0.142326867684684	2.12780293346981	0.033353426057789	0.47452499312	MVK
385.449955241995	-0.266245899243094	0.125253704675409	-2.12565288933418	0.0335321723020923	0.474624950848454	FRYL
321.726861986485	-0.25800770407757	0.12132305434461	-2.12661728202718	0.0334518953825279	0.474624950848454	STX7
2586.5061966834	0.18794224305463	0.088492473917234	2.12382177528917	0.0336850494434381	0.474624950848454	EIF3B
177.374891749372	0.277459762470516	0.130621272825361	2.12415448470998	0.0336572277689649	0.474624950848454	PEPD
114.274955666443	0.322075952899552	0.15176110053832	2.12225630782262	0.0338162203861239	0.474624950848454	ATG4D
441.242929419628	0.328192686108902	0.154640211410234	2.12229848314332	0.0338126807879573	0.474624950848454	C7orf50
142.84479708719	0.329703511211937	0.155241448323524	2.12381110053053	0.0336859424087576	0.474624950848454	NMRAL1
689.661518817073	-0.227876492478123	0.107178831881076	-2.1261333836048	0.0334921549496171	0.474624950848454	BRWD3
711.650438756366	-0.219770397513616	0.103564154055591	-2.12207012665451	0.0338318495791586	0.474624950848454	PEAK1
524.596957854402	-0.270908085056645	0.127661711649621	-2.12207780669725	0.0338312047469906	0.474624950848454	NR2C2
53.2127618487191	0.459725505948498	0.216634147193537	2.12212853746362	0.0338269455515895	0.474624950848454	COX6A1P2
57.0278114396877	0.447660595735268	0.210826077833796	2.12336443543848	0.0337233250048639	0.474624950848454	ATP2A1-AS1
178.391106336547	-0.327453386929098	0.154289983430957	-2.12232433789604	0.0338105110633997	0.474624950848454	AC090498.1
285.252367527277	0.300692910700574	0.141727684708937	2.12162437648016	0.0338692936900393	0.474641525812553	STMN3
709.445752439204	-0.295085186062631	0.139211519694341	-2.11968942448537	0.0340322454399881	0.474934980490991	DOCK7
151.445198656645	-0.333743215115388	0.15739387982597	-2.12043324355691	0.0339695256818536	0.474934980490991	STEAP2
113.85151884206	0.307919696014357	0.145251677886853	2.11990457180273	0.0340140937805083	0.474934980490991	ALDH16A1
1093.66832519039	-0.228550312093322	0.10782443261587	-2.11965235103573	0.0340353741080716	0.474934980490991	PTPN13
1102.87620567158	0.363806712916912	0.171752471094894	2.11820366017271	0.0341578233485376	0.475124069935184	SRM
181.939563953014	0.268932003659591	0.126919242742002	2.11892222053569	0.0340970407238017	0.475124069935184	MRPS12
240.519411872914	0.240636123916084	0.113603605727073	2.11820850558389	0.0341574131679461	0.475124069935184	CENPV
145.838265575228	0.260057255812567	0.122804815032489	2.11764706248503	0.0342049692683493	0.475274779993019	MTHFR
57.7502100752305	0.425636979490962	0.20112909202728	2.11623776153293	0.0343245911078494	0.475926454460424	PHF7
189.847894547577	-0.291852608628092	0.137906808425866	-2.11630311773173	0.0343190357621562	0.475926454460424	COG6
21.7132938285366	0.44150037912073	0.208668131471494	2.11580166078711	0.0343616798045089	0.475936536466896	ZNF815P
352.187720668381	0.284019794620293	0.134849259298197	2.10620211114568	0.0351867998628723	0.476438741954515	ZC3H3
1176.80856017386	-0.245688118809729	0.11623789689773	-2.11366624282521	0.0345437836559764	0.476438741954515	MPHOSPH9
146.194421999913	-0.370833737236559	0.175641591558728	-2.1113093655415	0.0347457295730591	0.476438741954515	ZNF510
1625.24389995809	-0.297787457772463	0.141349337445007	-2.10674816843991	0.0351394144783609	0.476438741954515	PAPOLA
393.473612514207	0.236999907465353	0.112293548735763	2.11053894131563	0.0348119606403904	0.476438741954515	OBSL1
398.207752691836	0.306555445744617	0.145185532761674	2.11147378057176	0.0347316092463872	0.476438741954515	NCOA5
135.820771666303	0.304922865886474	0.144875768414847	2.10471957610838	0.0353157254049133	0.476438741954515	TBCC
142.648810511516	0.331455585252548	0.157195837993717	2.10855191513274	0.0349832771326306	0.476438741954515	PMS2P3
1410.01083988613	-0.309880884251579	0.146780462355387	-2.11118618431171	0.0347563118620091	0.476438741954515	SLC38A2
84.187276262895	0.373667615440105	0.177421384430527	2.10610246695726	0.0351954525994778	0.476438741954515	SMPD2
152.278297549389	-0.270098554426042	0.127958839796843	-2.11082372155664	0.0347874663849983	0.476438741954515	ZNF189
290.137313356406	-0.240335404184285	0.114222216969748	-2.10410382988748	0.0353693908489031	0.476438741954515	IQGAP2
32.2977700613689	0.414649727416833	0.19629739413507	2.11235472199655	0.0346560354969366	0.476438741954515	CACFD1
673.48022112391	0.200587243854624	0.0953373316573404	2.1039737568445	0.0353807362808303	0.476438741954515	FAM189B
235.463842805168	-0.269126181506311	0.127856543874837	-2.10490737001126	0.0352993720368417	0.476438741954515	GARRE1
376.997198898289	0.212302057668001	0.100653158028683	2.10924388092722	0.0349235360420286	0.476438741954515	OTUB1
54.2025991704885	0.3632312741656	0.172618614663526	2.10424162465689	0.0353573752872147	0.476438741954515	EGFL7
902.506599465263	0.19564764040169	0.0928376578191895	2.10741680690322	0.0350814660234506	0.476438741954515	RUVBL1
77.0497304425694	-0.381942244420083	0.181455688674334	-2.10487886717936	0.0353018536891067	0.476438741954515	CCSER1
348.903059721114	0.317704788071837	0.150560341705325	2.11014922305135	0.0348455045956267	0.476438741954515	KIF24
87.3419851479233	-0.315400903014674	0.149397292460939	-2.11115541533082	0.0347589556021723	0.476438741954515	ZNF731P
54.0856521431882	0.412719856085858	0.195800735317433	2.10785651758025	0.0350434023839175	0.476438741954515	CCDC183-AS1
50.9606205835902	0.436282525068342	0.20653309500192	2.11240975720761	0.034651318829653	0.476438741954515	HOXB-AS3
65.4313457870329	0.378896142690759	0.179866407984017	2.10654199935114	0.0351572988734537	0.476438741954515	AC138904.1
159.342466311558	0.422962340893301	0.200305360978538	2.11158772200121	0.0347218265795258	0.476438741954515	H2AC19
39.3040520458913	0.388560968754886	0.184651694854824	2.10429137441917	0.0353530380152003	0.476438741954515	AC114271.1
181.814953427303	-0.278818432911285	0.132013540973548	-2.11204419527806	0.0346826587586003	0.476438741954515	LINC00294
222.088106261011	0.249417026576289	0.118621572883683	2.10262788220538	0.035498310655242	0.476551167350217	SLC9A3R1
473.294490775115	0.249746615607028	0.118762589725317	2.10290644709466	0.0354739481614038	0.476551167350217	SCAMP3
349.953745002051	0.289293133434045	0.137561482884686	2.10300970422478	0.0354649212109182	0.476551167350217	DYNC2I2
261.572544373423	0.384594041457437	0.182990443420472	2.10171653922781	0.03557811389284	0.477133127810843	UBALD1
106.433315703853	0.306831010978354	0.146100719661737	2.10013346743775	0.0357171020151564	0.477525287174618	GGCT
249.709876625394	-0.266139344993846	0.126749790026066	-2.09972217657414	0.035753287602653	0.477525287174618	TRMT5
416.220416643425	-0.224049010829559	0.106660956066775	-2.10057193458207	0.0356785598507299	0.477525287174618	PTPRG
41.4444631264241	-0.452399341329072	0.215439224863645	-2.09989309799737	0.0357382460502377	0.477525287174618	SCN9A
146.251673454396	-0.29377600673997	0.14003272365087	-2.09790968197129	0.0359131245745197	0.478580945353614	REXO2
202.547067052114	-0.304069402101135	0.144907929139503	-2.09836275976595	0.0358731123620735	0.478580945353614	C1GALT1
130.291688423745	-0.27360826793348	0.130439795121242	-2.09758277893004	0.0359420176699979	0.478580945353614	SSBP2
29.7301853456243	0.423609550087409	0.201997938826748	2.09709837906185	0.0359848674567327	0.4786645631516	EXOC3-AS1
371.248366744818	-0.222376523356339	0.106958811646632	-2.07908558381353	0.0376094848915869	0.478875244986783	VPS41
135.763269113313	0.294544179560212	0.141369786111968	2.08350162832479	0.037205523428609	0.478875244986783	KCNG1
21.9135204951998	0.431518406609993	0.207429084218499	2.08031775406888	0.0374963974124762	0.478875244986783	RTN4R
1694.6022123384	0.158718863847752	0.0759656334842329	2.0893508889213	0.0366761486222084	0.478875244986783	MCM2
71.534214639682	-0.373836513658419	0.178565660551252	-2.09355210013137	0.036299898328055	0.478875244986783	PLD1
202.988743218971	-0.262391004419854	0.126115759858843	-2.08055682107882	0.0374744896091316	0.478875244986783	WDFY1
527.229073401443	-0.189003524037717	0.0907571336979494	-2.08251975725395	0.0372950201521076	0.478875244986783	USP48
672.805274615009	-0.255965476409062	0.122683771026829	-2.08638415877424	0.0369438387696592	0.478875244986783	TRPM7
237.232540720432	0.253596705568551	0.122208809751586	2.07510985569729	0.0379763545187776	0.478875244986783	NUBP2
748.757530043662	-0.261966580306853	0.12497468147705	-2.09615721529132	0.0360682469067221	0.478875244986783	VRK1
965.614969532787	-0.226462258017485	0.108875739087162	-2.08000661962155	0.0375249257081182	0.478875244986783	MID1
353.137992511528	-0.244220515858487	0.117607528052245	-2.07657213703189	0.0378410667575928	0.478875244986783	PARP4
188.640377037829	0.248036074562258	0.119215085612262	2.08057623989784	0.0374727105711618	0.478875244986783	ILVBL
751.454729459695	0.349871474956742	0.168295238626179	2.07891487491149	0.0376251752663695	0.478875244986783	MRPL4
107.653093286222	-0.352510224869429	0.169410864111628	-2.08080058335075	0.037452162754899	0.478875244986783	HBP1
180.598544108958	-0.296918587371215	0.142278427673906	-2.08688409216705	0.0368986132025622	0.478875244986783	GLCCI1
31.6984602271254	0.442928327236791	0.211730916227704	2.09193978436503	0.0364439026068131	0.478875244986783	ENO3
941.288484181671	0.259987134932888	0.124208287786629	2.09315448723926	0.0363353660684697	0.478875244986783	FBRSL1
351.993078976835	-0.30345894719486	0.146129383835763	-2.07664563573281	0.0378342776184796	0.478875244986783	PAPOLG
323.036773417207	0.251266050781642	0.12002292249576	2.09348385755661	0.0363059835823598	0.478875244986783	PNO1
207.595955123971	0.335847036229787	0.160839573084556	2.08808709068897	0.0367899793268487	0.478875244986783	ID3
667.905301952758	-0.270753844439748	0.129577303429924	-2.08951596670765	0.0366613021923648	0.478875244986783	MED28
28.9288937460119	0.434034498282547	0.208942253994585	2.07729403691508	0.0377744291125488	0.478875244986783	PTK2B
507.149347370839	-0.198454599897723	0.0946884195388417	-2.09586981031314	0.0360937414548669	0.478875244986783	KIAA1549
443.054113363828	-0.226406940452582	0.108423657448363	-2.08816918540503	0.0367825759017634	0.478875244986783	NCOA3
52.3503071506326	-0.391597742935322	0.187796998042171	-2.08521833159115	0.0370494866374826	0.478875244986783	SRD5A3
463.738391652405	-0.22861928587107	0.110158034021984	-2.07537550847581	0.0379517462460912	0.478875244986783	EXOC4
361.531286422626	-0.246238417223336	0.118649156321104	-2.07534907839491	0.0379541939419403	0.478875244986783	CALCOCO2
143.488270872894	0.281380114837127	0.135110636144457	2.08259040788086	0.0372885742938449	0.478875244986783	HS6ST1
726.832778021812	-0.214873804957558	0.102824614831158	-2.08971174178857	0.0366437016084797	0.478875244986783	ABI2
598.809835458504	-0.187062931546402	0.0896026500918434	-2.08769418487803	0.0368254297407173	0.478875244986783	HMG20A
214.177448288492	0.250979076879913	0.120563712743876	2.08171323831981	0.0373686706981416	0.478875244986783	GPN2
132.318678824676	-0.358640703677424	0.172768689668407	-2.07584316559765	0.0379084586123521	0.478875244986783	TLCD4
343.710105266152	-0.243450542050358	0.117088469136706	-2.07920168267056	0.0375988170733359	0.478875244986783	DDAH1
124.462211890382	0.277551266206558	0.133172030338514	2.08415585090234	0.0371459931406031	0.478875244986783	LTBP3
255.044824678175	-0.266687354820596	0.127756027199857	-2.08747376281043	0.0368453303316759	0.478875244986783	KIAA1586
535.550095261116	0.221757151655657	0.106840927591664	2.07558242570855	0.0379325882332487	0.478875244986783	TBC1D10B
83.7272927091055	0.414400281648862	0.199463946552609	2.07756985064749	0.0377489954734278	0.478875244986783	PHLDB3
57.9040338524265	-0.420817961461423	0.201487393371062	-2.08855727606957	0.0367475944783664	0.478875244986783	RNF152
203.696189938007	-0.299289930306019	0.143623238430143	-2.08385449024388	0.0371734050517654	0.478875244986783	ZDHHC13
129.180462328265	0.315970786424688	0.150946716290488	2.09326041791211	0.0363259139888807	0.478875244986783	CCDC71
106.648917328456	0.337542858729292	0.161701253567535	2.08744738387768	0.0368477125414051	0.478875244986783	ZFP41
336.82819631348	-0.230060030540026	0.110161069369766	-2.08839685250156	0.0367620511793695	0.478875244986783	TBK1
356.557119200683	0.289771770527279	0.139153606182749	2.08238779055948	0.0373070627641768	0.478875244986783	TBX1
257.767032858951	-0.289589117063609	0.138895906760426	-2.08493629378947	0.0370750836608238	0.478875244986783	RNPC3
133.400275946043	0.270591467012602	0.129731588966355	2.08577933230108	0.0369986163925731	0.478875244986783	ZNF830
162.994064830969	-0.274326543283224	0.131602982956149	-2.08450095219067	0.0371146237001669	0.478875244986783	ZNF521
248.500757753546	0.352232018682091	0.169290625222004	2.08063511030326	0.0374673176501492	0.478875244986783	ARRDC1-AS1
69.3770746022692	0.344246044793587	0.165718939710353	2.07728848250699	0.0377749414514384	0.478875244986783	FKBPL
25.2015632120478	0.474386612524286	0.226504175800856	2.09438351786225	0.0362258298158563	0.478875244986783	AC083899.1
20.47419227434	-0.47166029095956	0.225803074681406	-2.08881252668966	0.0367246023426002	0.478875244986783	TAS2R15P
356.466286519591	-0.206004568598565	0.0983123574224967	-2.09540869530024	0.0361346772241728	0.478875244986783	OST4
520.160032052343	0.282164144773209	0.135280404111537	2.08577248586993	0.0369992368524075	0.478875244986783	SNHG7
183.83470836911	-0.331466153082995	0.15906388921427	-2.08385545405901	0.037173317355231	0.478875244986783	AC027290.2
138.075514984017	0.280790449632739	0.135485898928525	2.07246991645138	0.0382216389652175	0.479224215643066	HDAC4
624.909647623793	0.234087563461673	0.113000076417202	2.07156995715127	0.0383055640866217	0.479224215643066	PPP6R2
628.851664478351	0.31184065452332	0.150549082245631	2.07135540032407	0.0383255955553003	0.479224215643066	CDC42EP1
141.778386817415	-0.262664555590658	0.126813268335401	-2.07127029401965	0.0383335437220788	0.479224215643066	ENDOD1
432.804196081917	-0.248393009760749	0.119844598158483	-2.0726258302629	0.0382071152234842	0.479224215643066	GJA1
159.589424154443	0.254670407974804	0.122770890982615	2.07435497076311	0.0380463560254092	0.479224215643066	TMEM234
85.9611446835117	0.419514401728204	0.20227375827173	2.07399321252852	0.0380799412327597	0.479224215643066	CTXN1
521.266135861097	0.206533962550649	0.0996732682632266	2.07210986605972	0.0382551964511754	0.479224215643066	GAK
34.7777804596193	0.427367213185418	0.206205630024554	2.07252931520119	0.0382161052772334	0.479224215643066	AC244033.2
175.304215394295	-0.272110479257534	0.131788837143947	-2.06474603733182	0.0389470361245885	0.479371540589469	PRKAR2B
230.313492491977	0.319180518695623	0.154337065742614	2.06807429673385	0.0386330372468944	0.479371540589469	GPKOW
1214.56660195865	-0.208462909042787	0.100872853018212	-2.0665907903403	0.0387727293551872	0.479371540589469	PCNX1
184.81477548304	0.298354664332536	0.144576682828263	2.06364303355155	0.0390515742372207	0.479371540589469	NSUN5P2
604.871907972832	-0.240039844725484	0.11628716956234	-2.06419887618644	0.038998864033343	0.479371540589469	LNPEP
184.106274153418	-0.315389668797224	0.152847165689319	-2.06343158131106	0.0390716420003579	0.479371540589469	TRAPPC13
687.576744391173	-0.233028564698091	0.112714507651358	-2.06742299242331	0.0386943135662303	0.479371540589469	SEPTIN7
246.856910634569	0.281104641098432	0.13576322946878	2.07055063582642	0.0384008093925246	0.479371540589469	ABHD17A
526.4062887834	-0.272893383532123	0.131959821870423	-2.06800357611947	0.0386396868238211	0.479371540589469	IL6ST
551.460929922488	-0.205125605354319	0.0992314078863642	-2.06714395898948	0.0387205909801176	0.479371540589469	TPP2
432.306409996577	0.272682343194038	0.131764246061771	2.06947143359516	0.0385018692851382	0.479371540589469	IMP4
50.428456465816	-0.355821482004937	0.172007556818199	-2.06863866092242	0.0385800071723626	0.479371540589469	RNF165
136.40083977595	-0.338973402443906	0.163901991751289	-2.06814693843548	0.0386262080502552	0.479371540589469	PLEKHH2
198.749812499853	0.23833156491551	0.115515871514231	2.06319323735655	0.0390942724068766	0.479371540589469	C19orf47
241.347012563848	-0.23424732886482	0.113547981120457	-2.06298101078803	0.0391144323744788	0.479371540589469	ERN1
332.194918817934	0.233849989797642	0.113323306186941	2.06356483645012	0.0390589944714847	0.479371540589469	MAPK12
118.328901752122	0.272945474475284	0.132222925726807	2.06428252116604	0.0389909372666128	0.479371540589469	RASGEF1A
34.46532297518	0.428316022543939	0.207070901799853	2.06845104174962	0.0385976298043253	0.479371540589469	WEE2-AS1
53.4712457643999	0.397186557974938	0.191878176156214	2.06999339858003	0.0384529626510178	0.479371540589469	HMGB1P6
73.4173082707189	-0.339545001779934	0.164419297481598	-2.06511648559948	0.0389119799446656	0.479371540589469	AC009120.2
29.3836762915458	-0.420827530905273	0.203871255507713	-2.06418276013094	0.0390003914575495	0.479371540589469	AC108704.2
749.827025381707	0.236275472865518	0.114619204406173	2.06139515703002	0.0392653565152175	0.480771049043668	RRP7A
463.243541746977	-0.234423483387402	0.113852306219767	-2.05901392049889	0.0394929049750043	0.480773517737532	OSBPL9
111.962844593989	-0.303943082221787	0.147514355910316	-2.06043052790451	0.0393574009643114	0.480773517737532	UCHL3
16700.820954326	-0.240047075428759	0.116614213883525	-2.05847184004961	0.039544861742803	0.480773517737532	IRS4
117.736730196107	0.293075314763904	0.142385677287954	2.05832019305707	0.0395594070290566	0.480773517737532	TARBP2
316.086835073445	-0.207627094755885	0.100796877940697	-2.05985640624743	0.0394122702898738	0.480773517737532	METTL14
106.519386275847	0.299426226086747	0.145433047051629	2.05885960692585	0.0395076895598405	0.480773517737532	CCDC120
91.225940264999	0.360631582022155	0.175076981304044	2.05984578518561	0.039413285965846	0.480773517737532	SURF1
57.7345733548259	0.401330391191411	0.194852105101348	2.05966669429959	0.0394304155012156	0.480773517737532	RP9P
668.176137401698	-0.257428340521196	0.125160946881987	-2.05677846751929	0.039707540232393	0.480788153655682	LAMP2
32.3759397733315	-0.415645142463527	0.202045538484924	-2.0571854522516	0.0396683903683384	0.480788153655682	CCDC144CP
355.997777598815	-0.2583378462906	0.125576393463533	-2.05721664052744	0.0396653915664919	0.480788153655682	GFM2
31.8554707437529	-0.419893009509352	0.204116206155352	-2.05712724833702	0.0396739872810065	0.480788153655682	BVES-AS1
112.606917102951	0.294064758956723	0.143028164369607	2.05599198069	0.0397832891845967	0.48126014060738	MFSD3
47.9764713838201	0.411445101914625	0.20019004844789	2.05527250282736	0.0398526916588118	0.481346772238938	SYN3
100.363776449875	0.290446469489231	0.141325796528826	2.05515536882179	0.0398640003901756	0.481346772238938	AC093157.1
173.146993726904	-0.272294767230276	0.132536203141161	-2.05449349518683	0.0399279523156702	0.48157975071739	BICC1
112.083184154671	0.288034816393811	0.140217896063631	2.05419439657761	0.0399568805316743	0.48157975071739	TPST2
901.774683626002	-0.219877642999948	0.10710905632909	-2.05283895251938	0.0400881993278083	0.482717977002468	CSNK2A2
176.0236491003	-0.26794684193949	0.130581228094657	-2.05195529134754	0.0401740076054799	0.483223542376823	NEBL
2729.07900887825	-0.26928685513407	0.13125994666622	-2.05155389723598	0.040213036567163	0.483223542376823	OGT
35.1497650484146	0.463081788058937	0.225754014030583	2.05126712828328	0.0402409398113482	0.483223542376823	ADPRHL1
903.096698853013	-0.182710217472331	0.0890885401315286	-2.05088350535974	0.0402782928322633	0.483228757911544	TFG
31.1248141176284	0.449883350517796	0.219418925917895	2.05033977190344	0.0403312860425383	0.483421431328557	AC079140.2
20339.1179376393	-0.265714462620385	0.129641106773988	-2.0496158142465	0.040401935974566	0.483663147105585	MALAT1
29.4998939132282	0.444006614164833	0.216654532939999	2.04937606492543	0.0404253558662625	0.483663147105585	LIN37
264.828663678529	0.249337827064992	0.121869540459068	2.04594048788374	0.0407622262332159	0.484246655644432	NADK
248.824165791964	-0.248403723339018	0.121384935397843	-2.04641311151887	0.0407157431565557	0.484246655644432	RAB9A
235.232389388023	-0.268699177106024	0.131324055479264	-2.04607736279095	0.0407487598047062	0.484246655644432	WDFY2
141.773135166796	0.304775179481187	0.148923660204477	2.04651953264324	0.0407052827163793	0.484246655644432	TCTA
563.113353529313	-0.287073399461055	0.140238875689278	-2.04703152424806	0.0406549894158313	0.484246655644432	HS2ST1
123.099263116959	0.322486803053487	0.157628931172669	2.0458604943545	0.0407700981373798	0.484246655644432	LCMT2
162.142171797201	0.295386094047024	0.144216544758105	2.04821225291784	0.0405392063663193	0.484246655644432	HRAS
59.9893998824022	0.399197097913829	0.19492603453358	2.04794140951479	0.0405657407160311	0.484246655644432	AC018647.2
804.484482186972	-0.170064729512035	0.0831980896274076	-2.04409416458538	0.0409442455288278	0.484994778033328	SS18
106.409396419372	0.278209038960372	0.136070380435592	2.04459661294223	0.040894643709714	0.484994778033328	AGTRAP
1415.67862825476	-0.253698261901409	0.12409026259744	-2.04446550914659	0.0409075813946106	0.484994778033328	PPP1CC
210.559902127456	0.27385034551807	0.134125508289091	2.04174693547344	0.0411766404100831	0.485113886357911	LRP3
187.838511442395	0.315598511215645	0.154541499506621	2.04216027554542	0.0411356354892687	0.485113886357911	TMEM127
453.573298265271	-0.279276342647771	0.136700670834064	-2.04297711886707	0.0410547032220372	0.485113886357911	TET2
204.984320752905	0.26775648641707	0.131140902119411	2.04174656487617	0.0411766771902849	0.485113886357911	CYBC1
732.211631803337	-0.247994816242114	0.121363055070197	-2.04341276757306	0.041011594640588	0.485113886357911	KPNA4
2564.88337961596	-0.233154457698892	0.114157415314814	-2.04239432940837	0.0411124317918634	0.485113886357911	IPO7
261.887985284252	-0.266291435560604	0.13046187061503	-2.04114377867831	0.0412365380024695	0.485349090401821	NEDD1
35.7892604454961	0.402688605137563	0.197389507584916	2.04007097471647	0.0413432571496684	0.485349090401821	METTL7B
547.608218484489	-0.197186440229958	0.0966571140119865	-2.04006132653107	0.0413442179809544	0.485349090401821	UBQLN2
831.777869984527	-0.28891663510537	0.141622064228606	-2.04005383397745	0.0413449641529552	0.485349090401821	PTAR1
84.0891697562018	-0.313512513862553	0.153952804719784	-2.03641963154352	0.0417082357830892	0.488299730022232	CNTN1
690.446723607757	0.270247834380298	0.13269252451196	2.03664701816673	0.0416854274394714	0.488299730022232	ZNF746
33.8185204943927	-0.431075851773469	0.211635036236119	-2.03688320913236	0.0416617471450135	0.488299730022232	AC134349.2
294.905873564328	-0.253742243287935	0.124709518260072	-2.03466621335811	0.0418844700137175	0.489487346437097	CNNM2
26.416138820081	0.447193087951428	0.219760693007131	2.03490934539835	0.0418599954913584	0.489487346437097	PARTICL
100.291054866166	-0.307915856979341	0.151699411835799	-2.02977620844458	0.0423792923730272	0.48968245499161	ANKRD44
134.906043245107	0.268493471066219	0.132724633288756	2.02293624335796	0.0430797212518927	0.48968245499161	PAFAH1B3
128.580096865046	0.362179371911897	0.178731199033545	2.0263914407239	0.0427246873753883	0.48968245499161	PCSK1N
185.951884361951	-0.249169897893906	0.123075609709365	-2.02452702434142	0.0429159542872513	0.48968245499161	LPCAT3
301.781305853368	0.259821240523515	0.128346360297208	2.02437560303116	0.0429315200401713	0.48968245499161	ACTR1B
113.101037912532	0.302456804224583	0.149090173434731	2.02868369696407	0.0424905174798737	0.48968245499161	HDHD3
275.559169451841	-0.22040366726693	0.108839937235121	-2.02502567408509	0.0428647279919606	0.48968245499161	RDH10
89.6121679719359	-0.317103998961557	0.156370816850831	-2.0278975664881	0.0425707035702222	0.48968245499161	ADAM19
726.314938849679	-0.234278414532927	0.115470459880785	-2.02890345093285	0.0424681252153018	0.48968245499161	DMTF1
266.725709229118	0.275429668393899	0.135761005270263	2.02878335974011	0.0424803609073859	0.48968245499161	VPS37B
541.772730742094	0.37301948156469	0.184219556876478	2.02486363494406	0.0428813686027556	0.48968245499161	C1orf35
237.015400271217	0.282687932518936	0.13914608750213	2.03159095303063	0.0421950833354952	0.48968245499161	MANF
164.374317833696	-0.244632821787023	0.120558193150927	-2.02916795112188	0.0424411866831301	0.48968245499161	ARHGAP26
382.864796133781	-0.324536338745107	0.160317101219236	-2.02434011267019	0.0429351690557137	0.48968245499161	RNF217
358.076772126528	-0.223569010293645	0.110601210818104	-2.02139749320945	0.0432386340011098	0.48968245499161	SLC25A37
906.663631563807	-0.255427840383882	0.126216561532726	-2.02372681747992	0.0429982677030337	0.48968245499161	ELK4
2393.14949035562	-0.215710527690303	0.106319530538836	-2.02888901594151	0.0424695957909139	0.48968245499161	FUBP1
326.388229460996	-0.31064224331064	0.153303966061482	-2.02631576528201	0.0427324367169509	0.48968245499161	TMEM161B
385.547954013809	0.220087239715565	0.108781926513037	2.02319674573136	0.0430528670686972	0.48968245499161	FASTK
236.567422604966	-0.261894636106267	0.129508378396058	-2.02222156859497	0.0431534670161629	0.48968245499161	PCMTD1
78.6265755188784	-0.342431619523622	0.169429620731234	-2.02108473149934	0.0432709946270112	0.48968245499161	ANKRD49
163.313674747531	0.274267004117686	0.135676281488442	2.02148084476394	0.0432300132885009	0.48968245499161	RFNG
559.076209388906	0.224441907404584	0.110681171796193	2.02782373697551	0.0425782408231913	0.48968245499161	RELA
93.4954530246385	0.309185144219872	0.152927788663908	2.02177215090302	0.0431998960851491	0.48968245499161	C16orf91
220.095373043838	0.288010218487619	0.141767047442039	2.0315737943641	0.0421968218805011	0.48968245499161	BAIAP2
23.351679180359	-0.433493263687522	0.21379048733449	-2.02765459348662	0.0425955129319725	0.48968245499161	ZNF816
301.769947343363	0.212013842063125	0.104362864974643	2.03150653361843	0.0422036374370126	0.48968245499161	COA4
572.184709432294	-0.242708274108525	0.119710335393573	-2.02746298647122	0.0426150860639512	0.48968245499161	SNRPE
1420.24499775732	0.356835971734302	0.176489598096982	2.0218527073659	0.043191570742121	0.48968245499161	H1-10
429.400350461417	-0.224239791655903	0.11034440960013	-2.03218080978014	0.0421353548957169	0.48968245499161	ITSN2
281.357287227503	0.249437402659294	0.123304526344667	2.02293792493922	0.0430795478587912	0.48968245499161	MRPS18B
799.638880813498	-0.291262066830357	0.144121678143152	-2.02094556893137	0.0432853999866524	0.48968245499161	FTX
239.148851108147	-0.254425663902972	0.125421161149419	-2.02857047065498	0.0425020587956996	0.48968245499161	KANTR
50.4598853697317	0.438780180271218	0.216279597820418	2.02876362214963	0.0424823721900745	0.48968245499161	H2AJ
114.68315500473	0.354746293184998	0.174574326176327	2.03206451346511	0.0421471253058603	0.48968245499161	RRN3P1
140.136602742886	0.386718885027737	0.190361049278422	2.03150217176058	0.0422040794578566	0.48968245499161	EIF5AL1
35.3901027388949	0.430412010999341	0.212740311338411	2.02318031919524	0.0430545599987928	0.48968245499161	AC093525.7
600.935734768685	-0.175000993855291	0.0866604718017874	-2.0193865809496	0.0434470551805697	0.489808732429974	NEO1
203.958180402747	0.298666854483281	0.147887556592702	2.01955364849147	0.0434297071835911	0.489808732429974	CRTC1
788.812128395563	-0.332303639419791	0.164555695068187	-2.01939920269605	0.0434457443564267	0.489808732429974	MOB1A
333.493198598971	-0.288110629310514	0.142697253562721	-2.01903415880305	0.043483669270657	0.489808732429974	CEP97
782.922079138989	-0.198245870678804	0.0981260059198974	-2.02031937222266	0.0433502706478646	0.489808732429974	BMPR2
985.832538418441	-0.189188906862228	0.0938118270510907	-2.01668502585707	0.0437283935695772	0.490454964380631	ZFHX4
657.150869747616	-0.240852662262091	0.11936113239497	-2.01784833495966	0.0436070591795337	0.490454964380631	DDHD1
487.889029717653	-0.209707308010487	0.103960888492556	-2.01717502660149	0.0436772512552783	0.490454964380631	SUPT20H
216.097976147777	0.292437009605139	0.14499137842808	2.01692688748523	0.0437031436921953	0.490454964380631	LRR1
39.5235645653323	0.385282059744005	0.191032679394213	2.01683848525696	0.0437123712824688	0.490454964380631	CEP19
72.2951655881916	-0.315056764430043	0.156265191801877	-2.01616726538494	0.0437824881610204	0.490641256455133	SWT1
795.685165280304	-0.278459733112999	0.138259331923248	-2.01403933636524	0.0440054037249585	0.490959421898649	PRKD3
491.278489642925	0.344497230949164	0.171160074859912	2.01271956226428	0.04414414020834	0.490959421898649	NTMT1
37.9495622650414	-0.380973809111681	0.189157669336442	-2.01405425668503	0.0440038373869333	0.490959421898649	SORBS2
517.708665303059	0.223303875349809	0.110900607402087	2.01354961510884	0.044056840889018	0.490959421898649	SLC27A4
393.142461205363	-0.208943717638513	0.103781598312144	-2.01330217530543	0.0440828496663642	0.490959421898649	KIAA0232
27.3548251835983	-0.437768849144968	0.217474732546341	-2.01296419137651	0.0441183966179215	0.490959421898649	ZNF443
168.9493876037	0.325403730326436	0.161499654970819	2.0148880837252	0.0439163768501783	0.490959421898649	OXLD1
835.672476166362	0.22407139571639	0.111268009379496	2.01379890739449	0.0440306504954439	0.490959421898649	RBM14
307.141866627899	-0.314547127566547	0.156282848417078	-2.01267849128974	0.0441484635628933	0.490959421898649	AL161891.1
485.813704599493	0.206060827537664	0.102940576401309	2.00174542188635	0.0453121185468099	0.491684051932336	MRI1
307.660967439939	-0.254099909218772	0.126822046358652	-2.00359414245832	0.0451135538364088	0.491684051932336	PLEKHA5
354.875513949084	0.234946007154431	0.117361181445331	2.00190560678595	0.0452948845373428	0.491684051932336	TRAF4
189.932242028358	0.245656405299701	0.12229971732239	2.00864246196199	0.0445750647481517	0.491684051932336	ACTN2
652.44794376785	-0.207388293715269	0.103135984982323	-2.01082380461886	0.0443440708072775	0.491684051932336	SH3GLB1
360.66514026453	0.258599298714575	0.128664296865529	2.00987612736767	0.0444443009791925	0.491684051932336	SNAP29
54.6199776832417	-0.351958314254831	0.175139914486332	-2.00958368220682	0.044475269730629	0.491684051932336	BMF
113.144084830224	0.325511256300573	0.162742317175337	2.0001635834512	0.0454826027283982	0.491684051932336	GATA3
119.760145848648	0.309006230758432	0.154417309274558	2.00111135344944	0.0453803910977017	0.491684051932336	RAPGEFL1
143.048056907488	-0.27005113456376	0.135028778954149	-1.99995242981098	0.0455054008616837	0.491684051932336	KLHL5
632.59082981187	-0.276514545876139	0.138382002405439	-1.99819731662787	0.045695272353257	0.491684051932336	ECT2
106.341332206361	-0.32115200052513	0.161027093027521	-1.99439730598778	0.0461086527024991	0.491684051932336	C3orf52
31.5543046770144	0.412102288607057	0.206053128832513	1.99998073769619	0.0455023439172238	0.491684051932336	NEK11
481.246490634443	0.17474296221298	0.0873327162586766	2.00088775087903	0.0454044879033628	0.491684051932336	AMPD2
730.765693472531	-0.289938874032273	0.144663681338997	-2.00422712424169	0.0450457362581329	0.491684051932336	ADGRL2
123.457585877064	-0.291427685252674	0.144921296129157	-2.01093761259869	0.0443320468550708	0.491684051932336	PROX1
92.6373916107018	0.33986852759544	0.169475590949591	2.0054128484882	0.044918929253669	0.491684051932336	ZBTB45
922.237674566263	0.215980663540927	0.108179501232941	1.99650267453037	0.0458792349297409	0.491684051932336	SNRPB
168.651024804017	0.261489842471224	0.130676645944829	2.00104495015601	0.0453875460047248	0.491684051932336	PEMT
96.6593453425734	0.290782006929061	0.144895924373245	2.00683358201312	0.0447673858148984	0.491684051932336	KMT5C
60.380798941014	-0.3263276424623	0.163477867867839	-1.99615793084672	0.0459167349891932	0.491684051932336	SEMA6D
222.825367947079	-0.263368503112965	0.131260881323332	-2.00645082112633	0.0448081707461453	0.491684051932336	TTLL7
128.196865295993	-0.298329832848014	0.148364894401286	-2.01078451915394	0.0443482220035863	0.491684051932336	ILDR2
962.615710130244	0.226854078138601	0.113446777592147	1.99965202144537	0.0455378523710461	0.491684051932336	PPRC1
789.565607358209	0.207365008491709	0.10387355639373	1.99632144783507	0.0458989449431249	0.491684051932336	PPP4C
130.96111738729	-0.336698029537872	0.168104391351858	-2.00291037509622	0.0451869092748675	0.491684051932336	KIT
121.291279350777	0.303415298952993	0.151345304541156	2.00478832080637	0.0449856816484916	0.491684051932336	PEX10
173.980606365262	0.37412873570774	0.186445954576819	2.0066337001353	0.0447886802394525	0.491684051932336	RNF25
491.024755526352	-0.223598620794845	0.112116329927077	-1.99434481078964	0.0461143853208996	0.491684051932336	FYCO1
230.060518436818	-0.286256375418399	0.142505400376704	-2.00874054359834	0.044564656609864	0.491684051932336	DDIAS
172.853908546373	0.292022131752431	0.145421107571475	2.00811379193286	0.0446312010000962	0.491684051932336	MOAP1
428.402286408643	0.30039557564599	0.150584432153759	1.99486475029013	0.0460576329731677	0.491684051932336	RAC3
220.318151561749	0.29078569703699	0.145216777749014	2.00242493701086	0.0452390487091584	0.491684051932336	FBXW8
201.585740621321	0.265053266883823	0.132278461171627	2.00375227029535	0.0450966039811832	0.491684051932336	ZHX2
20.2308334645974	0.432927015110932	0.216740356818512	1.99744533720337	0.0457768269466218	0.491684051932336	TMEM52
311.485192485388	-0.294242121611801	0.14635710250798	-2.01043964774964	0.0443846777753656	0.491684051932336	RTKN2
36.5041410274865	0.384938070915098	0.192826175763472	1.99629572795801	0.0459017427861664	0.491684051932336	NUDT14
36.2572006861017	0.373584402669591	0.187139694014565	1.99628627500329	0.0459027711274785	0.491684051932336	USP18
51.0726887396338	0.377640168257463	0.189368577529935	1.99420713395688	0.0461294228568194	0.491684051932336	WASH3P
21.7201314404298	-0.419123808464653	0.210169351158099	-1.99421945281341	0.0461280771808624	0.491684051932336	GNG2
371.940986433266	0.331075164250028	0.165553071276775	1.99981287992253	0.0455204732652564	0.491684051932336	RPS19BP1
906.311233078262	0.265198513192617	0.132905431344813	1.99539259238081	0.0460000782246665	0.491684051932336	JPT1
122.342626216507	0.316283723513467	0.157781909846648	2.00456265119919	0.0450098228205295	0.491684051932336	MRPL20-AS1
97.8931779018686	-0.318898840128241	0.159652727620124	-1.9974531276849	0.0457759814155821	0.491684051932336	AC107419.1
26.8795183241118	-0.398909855400335	0.199689101651823	-1.99765461460121	0.0457541178327965	0.491684051932336	HLA-DPA1
27.3643191400315	0.432972098568354	0.216407777373863	2.00072337428223	0.0454222090263715	0.491684051932336	MALINC1
656.749373307022	-0.286667181039663	0.142685176633593	-2.0090887350955	0.0445277240975283	0.491684051932336	OIP5-AS1
175.673420655773	-0.29403122364411	0.146746966822731	-2.00366133631435	0.0451063506145664	0.491684051932336	ALG11
28.7019072882115	0.423494467033788	0.212294918053024	1.9948403424712	0.0460602958148007	0.491684051932336	BBOX1-AS1
41.4959014443945	0.44488252664441	0.223009274863022	1.99490593796006	0.0460531397791228	0.491684051932336	AC083880.1
125.316519993541	-0.360227133922417	0.179727026634004	-2.00430141570184	0.0450377823211516	0.491684051932336	AC000123.3
30.6130787081218	-0.388721957220495	0.195057449542027	-1.992858812279	0.0462769095434597	0.492854734755366	ONECUT1
46.8820999898189	-0.396255127201588	0.198910628215165	-1.99212646783736	0.0463571835773864	0.493308273044236	AL133243.3
25.4862062972481	-0.404494141194891	0.203094587398629	-1.99165396959082	0.0464090374379944	0.493458887917066	COMMD3
1282.71204467826	-0.295594794814714	0.148501283148377	-1.99052013927292	0.0465336677459259	0.494165521108599	MARCHF6
206.139041266891	0.234328385238711	0.117752667282362	1.99000490304656	0.0465903953942129	0.494165521108599	TEX264
68.2320987703287	-0.336910430009023	0.169329195604799	-1.98967714224158	0.0466265122292857	0.494165521108599	ST6GALNAC3
64.6302360634402	0.357311512195517	0.179565364620741	1.98986877536318	0.0466053928058894	0.494165521108599	NR2C2AP
367.622647831819	-0.274531564741691	0.138137050275167	-1.98738545665213	0.0468796980834372	0.494845458237185	VMP1
164.016892838318	0.268268675013234	0.134895298978121	1.98871774661877	0.046732366045601	0.494845458237185	TRIM14
122.4885380745	-0.275523999948787	0.138586736128364	-1.98809790637963	0.0468008628859855	0.494845458237185	CCZ1
361.745790571369	-0.247390333719555	0.124459822445224	-1.98771241079372	0.0468435055369388	0.494845458237185	ANK3
39.6301862518716	-0.368775387117887	0.18550074156694	-1.98799953036743	0.0468117419128094	0.494845458237185	AL355987.4
505.959452764708	0.301454005058694	0.151741585736004	1.98662748643708	0.0469636929302666	0.495231705581314	EBNA1BP2
117.867119660417	0.265565607841063	0.133693749607491	1.98637265108304	0.0469919610613486	0.495231705581314	PAGR1
100.197946735086	0.301931381687422	0.152040175795052	1.98586577599345	0.047048229766133	0.495425808052225	SMN1
195.296411279141	0.295981764509509	0.149149414503898	1.98446480996258	0.0472040472843185	0.495497729147295	ERCC1
1095.90756399628	0.163299041160695	0.0822555154315547	1.98526555093533	0.0471149346299668	0.495497729147295	ADGRL1
402.355406535524	0.240285440339668	0.121078263208669	1.9845464740897	0.0471949525813612	0.495497729147295	TRIM41
236.331089091493	0.215321055984947	0.108523707596025	1.98409233111046	0.0472455478975992	0.495497729147295	POLL
168.818023980521	0.351087488033953	0.176980504194579	1.98376363335452	0.0472821960199383	0.495497729147295	UBALD2
139.036760553198	-0.257948287565336	0.130007263091252	-1.98410674474612	0.0472439413976977	0.495497729147295	SNX18P3
434.058293577246	0.262832377769956	0.132764393698261	1.97969026520248	0.0477383431049386	0.495845749480679	RRP12
346.858900800423	-0.2481417238527	0.12513761242937	-1.98295076144876	0.0473729297688289	0.495845749480679	MPP5
249.259799521589	-0.227522636595114	0.114983839082827	-1.97873578069716	0.047845762212094	0.495845749480679	CHMP5
393.138713682382	-0.214935153362431	0.108556346428446	-1.97994092868724	0.0477101666950951	0.495845749480679	SEMA6A
35.9662935704016	0.443577694970502	0.22413697441461	1.97904739335854	0.0478106705466986	0.495845749480679	DHRS2
473.723750580385	-0.214362291745279	0.10830566001114	-1.97923443449983	0.047789617656073	0.495845749480679	ELF2
913.894126771846	-0.224838975167263	0.113493435440022	-1.98107471410611	0.0475828954712643	0.495845749480679	ZNF451
426.864157541959	0.273050905946845	0.137803359479003	1.98145318792789	0.0475404741052627	0.495845749480679	DLX2
234.561679085697	-0.272394225529539	0.137494805590699	-1.98112375488871	0.0475773969246296	0.495845749480679	LMO4
302.307822551101	-0.23982237600399	0.121119634487232	-1.98004540733047	0.047698426659392	0.495845749480679	PIP4K2A
603.785145501383	-0.175165826522205	0.0884929081762527	-1.97943349509234	0.0477672204450453	0.495845749480679	FARP1
1371.4354829484	-0.158496949392831	0.0799386477589085	-1.98273243088689	0.0473973250204734	0.495845749480679	EPB41
740.642387601455	0.221720295814514	0.111922038599277	1.98102445764373	0.047588530876506	0.495845749480679	KLHL11
91.2030781398554	0.310009372626727	0.15645863081701	1.98141432663632	0.0475448284209278	0.495845749480679	UPP1
83.9341990197639	-0.367727571326087	0.185894390544857	-1.97815313441292	0.04791143388921	0.496133511215086	TMEM14A
407.592881586686	0.286265488447184	0.144771976692507	1.97735428490562	0.0480015975465087	0.496674237380437	AKT1S1
187.823797560589	-0.275353114871158	0.13938961414975	-1.97542059751553	0.0482204372392447	0.497249833432117	ASAH1
325.818066110343	-0.213597238440706	0.108162817247911	-1.97477510179063	0.0482936757603528	0.497249833432117	ARL1
245.630015665512	0.253772819933009	0.128494112963057	1.97497623884115	0.0482708445559435	0.497249833432117	NR2F6
560.30667779111	-0.248931831134171	0.125971380165575	-1.97609830746458	0.0481436440934642	0.497249833432117	CDH2
236.122224281321	0.287800098126037	0.145712556840345	1.9751221471007	0.0482542880843604	0.497249833432117	RRS1
76.4260928413406	0.346421160203034	0.175285835919924	1.97632146593573	0.0481183799017159	0.497249833432117	WASH8P
70.1123983793427	-0.361509313169507	0.183087603958285	-1.97451550707864	0.0483231559420623	0.497249833432117	AP000866.6
23.9462243034808	0.420952374539412	0.213297694513977	1.97354394991751	0.0484336224281787	0.497995038462239	AC007325.4
210.972141657137	0.243891935208122	0.12360640510776	1.97313347148554	0.0484803577026124	0.498084302958787	PITX1
612.214921442682	0.223258078851853	0.113201851365751	1.97221225764686	0.0485853809600019	0.498170997499083	RPA2
38.2722822710203	0.400191762052413	0.202931022362844	1.97205807861581	0.0486029768359943	0.498170997499083	BORCS6
211.603138182815	0.248062196649328	0.12577450361331	1.97227728611824	0.0485779611079125	0.498170997499083	PPP1R11
180.381246376558	0.343399297331388	0.174207853853722	1.97120445338665	0.0487004947472412	0.498183273339411	ATG101
2580.70149787913	-0.182916926976673	0.0928018519040575	-1.97104824121162	0.0487183581537509	0.498183273339411	RBM26
1401.77507342151	-0.187112258130442	0.0949041075624887	-1.97159283129278	0.0486561062123696	0.498183273339411	RAD21
249.641708832278	-0.249251898669474	0.126493998078227	-1.97046423115926	0.0487851904748778	0.498477250683587	LINC00630
52.5167694407174	0.374013293161615	0.189980659577095	1.96869141308481	0.0489885379706936	0.499337885850425	RASSF7
561.166249001978	-0.271821717959438	0.138102152753344	-1.96826561020321	0.0490374846419436	0.499337885850425	FNDC3A
227.307169782146	-0.222170183818545	0.112887429288828	-1.9680684130924	0.0490601666440252	0.499337885850425	PTPDC1
115.237589176767	-0.269088254640466	0.136639257811376	-1.96933340352251	0.0489148177465135	0.499337885850425	PLCG2
33.3260785997804	0.384468048126356	0.195288475750416	1.96871856697636	0.0489854179820881	0.499337885850425	ADAT3
41.1690985004148	-0.374658808647218	0.19041527559863	-1.96758798614953	0.049115463161767	0.499512274533308	STARD5
219.630032297224	-0.241027627639989	0.122550904032056	-1.96675519894119	0.0492114398038659	0.500099794714907	NCAM1
772.16734191495	0.25069461713035	0.127508152206477	1.96610658057686	0.0492863004237316	0.500471983123525	EMD
314.618450052339	0.213699623915953	0.108730598438866	1.96540465135125	0.0493674215737121	0.500907117037455	DPH7
86.6858854396597	0.364390792763555	0.185438984411203	1.96501719377159	0.0494122475612921	0.500973592819328	AC012085.1
60.5875716639794	0.392474655471211	0.200040443502543	1.96197653134187	0.0497652166401736	0.500987778813949	STOML1
81.7244651358895	0.303355133795653	0.154578630341106	1.96246488357573	0.0497083851509725	0.500987778813949	ACOX3
119.096118808181	-0.315423683892564	0.16087009476279	-1.96073536450432	0.0499099014233656	0.500987778813949	LPCAT2
89.5233429644979	0.339889437603921	0.1732885866219	1.96140694681485	0.0498315702816005	0.500987778813949	ZMAT5
276.443479926184	0.270418421233183	0.137685633195897	1.96402787245373	0.0495268596795816	0.500987778813949	ARFRP1
75.3286751080206	0.300808610163282	0.15349884840676	1.95967991477149	0.0500332141998787	0.500987778813949	GRIN2D
1162.37745102336	-0.247646820189177	0.12630017743905	-1.96077966959854	0.0499047306446905	0.500987778813949	RPL34
422.10724307374	-0.247346683307455	0.126240447345584	-1.95932990185264	0.0500741640841344	0.500987778813949	EYA4
873.759655994299	-0.209637034074587	0.10691372476679	-1.96080563587011	0.0499017003702721	0.500987778813949	ESYT2
330.342301192553	-0.256826713624835	0.131076370298916	-1.95936699375447	0.0500698231735249	0.500987778813949	VAMP7
1146.77143064096	-0.196218347436325	0.100015070869482	-1.9618878008134	0.0497755484115051	0.500987778813949	SEPTIN11
876.262470975044	-0.193596281481936	0.0987447156868596	-1.96057358751096	0.0499287859797592	0.500987778813949	EML4
599.486937180695	-0.234522793224742	0.119710252691697	-1.9590869449481	0.050102605429556	0.500987778813949	CAST
188.342845833785	0.266008869176945	0.135458616595509	1.963764844663	0.0495573687459308	0.500987778813949	CDX2
25.5567910924907	0.43680397763754	0.222829920210587	1.96025729948983	0.0499657242283494	0.500987778813949	FOS
225.148643898797	-0.28875691545557	0.147253308154016	-1.96095367279323	0.0498844273482485	0.500987778813949	LRRC8C
752.151324550295	-0.207758175021549	0.105972160344117	-1.96049768492883	0.0499376483066735	0.500987778813949	ARID2
822.74617516898	-0.245378736243387	0.125145990770852	-1.96073989052263	0.049909373178204	0.500987778813949	ZNF652
65.2405577123185	-0.318107667893728	0.162414872760102	-1.95861168677326	0.0501582798907447	0.501101720873325	IL18BP
2646.36119725716	-0.281969977322579	0.143984454211752	-1.95833625835673	0.0501905688795881	0.501101720873325	RPL11
336.232406139858	-0.198922342332597	0.102165734517251	-1.947055373042	0.0515280964554813	0.502510065074613	ANKIB1
314.735178162556	-0.226516156929782	0.115952385369583	-1.95352735700773	0.0507571389025692	0.502510065074613	MAP4K3
402.329785983054	0.233224784054525	0.11999103963655	1.94368500148808	0.0519334483856563	0.502510065074613	CXorf56
483.587357326122	-0.204354433576698	0.105091176791137	-1.94454415505158	0.0518298661688946	0.502510065074613	USP28
1808.33283652407	0.252944743857089	0.130155333949704	1.94340666787298	0.0519670422653734	0.502510065074613	U2AF2
376.175369233585	0.334719523054922	0.171544556477733	1.95121040228618	0.0510320220633706	0.502510065074613	CFAP20
204.766559770462	0.372155527813834	0.190472447629823	1.95385491416116	0.0507183778211329	0.502510065074613	MOK
677.116862475255	0.322660872299318	0.165905881670769	1.94484287747929	0.0517938917885363	0.502510065074613	NUDC
4758.91228004155	0.330773025420722	0.169675555246838	1.94944419035214	0.0512424015780267	0.502510065074613	RPS16
148.244722684417	0.273938116271426	0.140853489902302	1.94484436602482	0.0517937125791176	0.502510065074613	MIER2
402.248708840207	0.20134603118438	0.102915155582584	1.95642740901082	0.050414825978932	0.502510065074613	CEP164
920.427665036908	-0.262734486838507	0.134811000563513	-1.94890984964336	0.0513061916023743	0.502510065074613	RPL21
80.3392181313887	0.355151092553637	0.182759490298864	1.9432703164846	0.0519835060268869	0.502510065074613	MIF4GD
400.29299552823	0.345776782390067	0.177384814259652	1.94930317926723	0.0512592291422891	0.502510065074613	MRPS26
1206.68516750298	0.325392317299874	0.167292145604149	1.9450543605904	0.0517684360492562	0.502510065074613	SAFB2
517.549578980977	0.314793953088023	0.161980868678453	1.94340205517059	0.051967599155275	0.502510065074613	KDM6B
216.776071653089	0.372963321369455	0.191264427869848	1.94998790691623	0.0511775604278181	0.502510065074613	TIMM10
130.668402512018	-0.3285312599711	0.168624300052859	-1.94830317972033	0.0513786969177528	0.502510065074613	PNPLA8
239.244121207557	-0.253781769618559	0.1297762820892	-1.95553274861215	0.0505202218973511	0.502510065074613	ZCRB1
391.247414285518	0.253642599607964	0.129677075218182	1.95595558568244	0.050470386377842	0.502510065074613	CCDC97
3768.85894519297	-0.22957866109254	0.117575018441267	-1.95261428946509	0.0508653166605666	0.502510065074613	RPS8
324.646621241789	0.246087364389602	0.126335800597113	1.94788304840351	0.0514289585797165	0.502510065074613	C1orf131
376.348176792387	-0.248247997349996	0.127507781216953	-1.94692429733056	0.0515438111942389	0.502510065074613	CENPC
201.774927274088	-0.300649028712499	0.154583060286862	-1.94490281247233	0.051786676487019	0.502510065074613	FAM160B1
37.9581626927531	0.373255674899783	0.191152354515514	1.95266061904296	0.0508598230114349	0.502510065074613	FBXO4
438.887187675486	-0.191926033402013	0.0986298981022247	-1.9459214406071	0.0516641770257968	0.502510065074613	RABGAP1L
149.386343117681	0.239818147587052	0.123068251933681	1.94865973814501	0.0513360729475946	0.502510065074613	HS3ST3A1
304.671713521224	-0.207027772098782	0.10629702671879	-1.94763464688882	0.0514586950080683	0.502510065074613	ZFYVE9
20.1880693380211	0.444643720293175	0.227470398782693	1.95473223185384	0.0506146836163591	0.502510065074613	CELF3
622.196040395652	-0.211529507113037	0.108556901590665	-1.94855881121819	0.0513481350240561	0.502510065074613	GPBP1L1
184.339980443342	0.34463080832579	0.176638056900733	1.95105638259747	0.0510503390403873	0.502510065074613	IQCC
157.024091158954	0.246005085034613	0.126612951015859	1.94296936498858	0.0520198598876469	0.502510065074613	NLRX1
132.821575183732	0.298107788191313	0.15257241979079	1.95387730364429	0.0507157292942104	0.502510065074613	NSMCE1
161.859687417375	0.262297456975007	0.134712687950599	1.94708799123061	0.0515241864661502	0.502510065074613	RAD9A
201.610680885634	0.367903906484926	0.188711512204109	1.94955730144859	0.0512289068032103	0.502510065074613	CCDC85B
668.847457620254	-0.209200593812476	0.1071127846526	-1.9530870613716	0.050809279848211	0.502510065074613	GJC1
252.651910024843	-0.221951845811126	0.113969503750986	-1.94746698464241	0.0514787741804591	0.502510065074613	MYBL1
126.915558182835	0.290162330202749	0.148527594699665	1.95359206341071	0.0507494799821378	0.502510065074613	BACE1
652.127335891053	-0.187366132700695	0.0963140163966921	-1.94536724466959	0.0517307941077883	0.502510065074613	NCR3LG1
282.752225629607	-0.207588290362465	0.106220678255667	-1.95431147467174	0.0506643926526553	0.502510065074613	WNK3
2113.27838837769	-0.230146614004008	0.118449239845483	-1.94299781327625	0.0520164225267177	0.502510065074613	NF1
27914.1679962072	-0.346119312770497	0.176953318566599	-1.95599221068143	0.0504660716996528	0.502510065074613	MT-CYB
116.631276301636	-0.37395936648001	0.191691333198202	-1.95084128343637	0.0510759291802182	0.502510065074613	RPL4P4
28.4433530612772	-0.427484967524016	0.220017263479508	-1.9429610238918	0.0520208677650011	0.502510065074613	MTND2P2
46.0045560393498	-0.380146755521591	0.19568931452917	-1.94260354192679	0.0520640786346602	0.502556582042085	GPM6A
96.7990924229494	-0.300339294723064	0.154699489378873	-1.94143688469137	0.052205308021419	0.503548472138801	TMTC2
611.405525536809	-0.252889597602987	0.130286915274999	-1.94102068553245	0.0522557683756063	0.503664029652659	CTDSPL2
944.738735586448	-0.168551481896102	0.0869017327806981	-1.93956410882453	0.0524326862855611	0.504997373651001	TANC2
27.6762168804481	-0.398096769721695	0.205289744654432	-1.93919462655974	0.0524776436794375	0.50505873391188	SH3GL1P1
756.072402510106	-0.256719441861659	0.132428726147832	-1.93854799732106	0.0525564009656437	0.50544506409942	SEC62
439.404027885028	-0.224359492141586	0.115759557924746	-1.93815090661835	0.0526048142425027	0.505539217048545	THUMPD1
752.841099957735	0.177086751429179	0.0913895924781023	1.93771245310685	0.0526583137720643	0.505682075541123	FOXRED2
452.642472900325	-0.204512118500961	0.105593348610292	-1.93678978072514	0.0527710456257048	0.506393120377456	C2CD5
290.784011157733	0.242705109142416	0.125376615056579	1.93580843630919	0.0528911672930153	0.507173984394342	DPM2
224.739478538399	0.288078953834617	0.148885630170417	1.93490099417169	0.0530024461869895	0.507842881728551	NAT9
3137.87526537506	-0.218952216484309	0.11319505796059	-1.93429130590259	0.0530773215833645	0.507842881728551	TOP2A
1914.40170399054	-0.176742126241193	0.0913582813206887	-1.93460432580586	0.0530388687931878	0.507842881728551	SETD5
59.9162328010389	0.324598855224052	0.167972176065296	1.93245609378705	0.0533032362728962	0.508409393023674	ARHGAP33
33.1460407567607	0.377408595081785	0.195265988687502	1.93279227795158	0.0532617920019148	0.508409393023674	IDS
300.959155243622	-0.25343518772102	0.131119645870517	-1.93285442496765	0.053254133561216	0.508409393023674	FNIP2
86.4666621938621	-0.346340520728339	0.179263845984097	-1.93201545368531	0.0533575985008299	0.508409393023674	DNAH11
27.9876185409355	0.430775439459742	0.222978078470545	1.93191834109669	0.0533695856073442	0.508409393023674	FOSB
26.3635130712633	-0.394797985994353	0.204282504986213	-1.93260791481384	0.0532845166739323	0.508409393023674	ENPP2
298.045334943362	0.303048392092036	0.157463500960575	1.92456277323538	0.0542840804143653	0.5087055133754	TSR3
101.747323038492	0.277823465591851	0.144283109271817	1.92554393230087	0.054161345342754	0.5087055133754	MPND
450.023592591964	0.220905162956708	0.114673808232696	1.92637853718477	0.0540571253680199	0.5087055133754	POLD1
518.779528544343	-0.213914910066319	0.111364122069353	-1.92086020247258	0.0547493342376405	0.5087055133754	SEL1L
231.15773809235	0.296499744503839	0.154490305610851	1.9192126219926	0.0549574307874979	0.5087055133754	XRCC1
632.827687603609	-0.174657397174776	0.0908561936353799	-1.92234992669519	0.0545617417144844	0.5087055133754	DLG1
832.721889975321	-0.200335095074502	0.104385501324936	-1.91918506432123	0.0549609170404165	0.5087055133754	USP33
196.416553417657	-0.295503571733801	0.153546126626022	-1.92452638322509	0.0542886369701378	0.5087055133754	RFX3
676.40736309758	-0.186384961044181	0.0966175333866768	-1.92910080097204	0.0537183495929529	0.5087055133754	SMARCA2
163.089137655462	0.279211314871393	0.145456364391087	1.91955378535847	0.0549142863214354	0.5087055133754	RFX2
149.247392700917	-0.356327217615112	0.185029328054207	-1.92578777301035	0.0541308787931304	0.5087055133754	ZDHHC2
215.814690519715	-0.23557392961967	0.122114849213123	-1.92911780293428	0.053716239343718	0.5087055133754	CPE
378.042726937688	0.311081407804108	0.161680692634517	1.92404796599501	0.0543485714118055	0.5087055133754	TBP
197.295808270535	-0.259514376943404	0.13518089543724	-1.91975630952888	0.0548886879139796	0.5087055133754	FANCL
2689.48629665518	-0.215698162720254	0.111852387448746	-1.92841804846672	0.0538031486710099	0.5087055133754	KMT2A
1607.14957315054	-0.172055149032339	0.0893493507379892	-1.92564520739361	0.0541486898424213	0.5087055133754	NUP153
217.536939539982	0.267767245763832	0.138690329596735	1.93068432775673	0.0535221022028519	0.5087055133754	ECSIT
1566.03408536082	-0.185462154231475	0.0961023859355916	-1.92983922746489	0.0536267613416464	0.5087055133754	LAMC1
2681.34415251989	-0.192846702194771	0.100267009484333	-1.92333154430923	0.0544384254457179	0.5087055133754	HNRNPD
153.91518670729	-0.267191620561627	0.139083827670026	-1.92108331383814	0.0547212048895015	0.5087055133754	CLSTN3
488.331533136542	0.178513193782051	0.0930134384063965	1.91921938206485	0.0549565756156221	0.5087055133754	DPP9
141.819269608823	-0.255814886421502	0.132647838791428	-1.92852660663201	0.0537896580864155	0.5087055133754	VASH2
413.315108408277	-0.319250527730751	0.16574271799577	-1.92618132242105	0.0540817371377762	0.5087055133754	MBOAT2
205.770987188275	-0.232932227584184	0.121227316676363	-1.92144999964023	0.0546750002028525	0.5087055133754	CCDC150
321.995932121376	0.244595452432999	0.127443564545904	1.9192452228131	0.0549533067763229	0.5087055133754	ASB6
[truncated: 22,226 more rows]

## Sheet: Reactome analysis downreg genes
Pathway identifier,Pathway name,#Entities found,#Entities total,Entities ratio,Entities pValue,Entities FDR,#Reactions found,#Reactions total,Reactions ratio,Species identifier,Species name,Submitted entities found,Mapped entities,Found reaction identifiers
[truncated: 655 more rows]
[truncated: 185 more columns]

[truncated: 5 more sheets: PCA, top WT genes compared w M1, PABP1, EMSA ISG20-mTAR, MOPV infection]
